# Supplementary material for: Global Metabolic Profiling of Baculovirus Infection in Silkworm Hemolymph Shows the Importance of Amino-Acid Metabolism
Source: Viruses. 2021 May 6;13(5):841. doi: 10.3390/v13050841 (PMC8148188; doi:10.3390/v13050841)
Supplement: Supplementary file 1 [file viruses-13-00841-s001.zip]

Archive with 15 entries (15 files):
- Figure S1.tif
- Figure S10.tif
- Figure S11.tif
- Figure S2.tif
- Figure S3.tif
- Figure S4.tif
- Figure S5.tif
- Figure S6.tif
- Figure S7.tif
- Figure S8.tif
- Figure S9.tif
- Supplementary Data Sheet S1.xlsx
- Supplementary Data Sheet S2.xlsx
- Supplementary Data Sheet S3.xlsx
- Supplementary Data Sheet S4.xlsx
