# Supplementary material for: Global Metabolic Profiling of Baculovirus Infection in Silkworm Hemolymph Shows the Importance of Amino-Acid Metabolism
Source: Viruses. 2021 May 6;13(5):841. doi: 10.3390/v13050841 (PMC8148188; doi:10.3390/v13050841)
Supplement: Supplementary file 1 [file viruses-13-00841-s001.zip › Supplementary Data Sheet S1.xlsx]

## Sheet: 1 dpi
NEG
index	NC-1d-1	NC-1d-2	NC-1d-3	NC-1d-4	NC-1d-5	NPV-1d-1	NPV-1d-2	NPV-1d-3	NPV-1d-4	NPV-1d-5	NPV-1d-6	control_mean	case_mean	log2_FC(case_mean/control_mean)	Pvalue	fdr	vip	MS2 name	MS2 score	MS1 name	MS1 ppm	formula	CAS	molecular weight	rt	mz	SuperClass	type	-	C_ID	Pathway	KEGG_B_class	KEGG_A_class
NEG00005	3.70159e+08	4.3257e+08	3.60426e+08	3.86012e+08	3.7156e+08	3.26342e+08	2.86391e+08	3.11843e+08	2.62937e+08	2.52058e+08	3.17109e+08	3.84146e+08	2.9278e+08	-0.391836	0.000661857	0.00600013	1.90926	D-Alanine	0.999775			-	-	-	343.762	88.0405	Organic acids and derivatives	forward	Carboxylic acids and derivatives	C00133	ko01100//Metabolic pathways;ko04742//Taste transduction	Global and overview maps;Sensory system	Metabolism;Organismal Systems
NEG00010	2.50072e+09	2.56395e+09	2.38773e+09	2.36867e+09	2.32845e+09	1.83592e+09	1.46063e+09	1.35179e+09	1.25558e+09	1.04719e+09	1.33492e+09	2.4299e+09	1.381e+09	-0.815183	1.48814e-05	0.000347233	6.66561	Beta-Leucine	0.999268			-	-	-	272.858	130.087	Organic acids and derivatives	forward	Carboxylic acids and derivatives	-	-	-	-
NEG00011	9.18996e+08	1.05423e+09	7.36436e+08	8.74388e+08	7.38313e+08	6.64311e+08	5.50726e+08	5.7574e+08	4.91929e+08	4.44484e+08	6.86891e+08	8.64472e+08	5.69013e+08	-0.603357	0.00200738	0.0117097	3.32738	L-Proline	0.999219			C5H9NO2	147-85-3	115.063	309.805	114.056	Organic acids and derivatives	forward	Carboxylic acids and derivatives	C00148	ko01100//Metabolic pathways;ko01110//Biosynthesis of secondary metabolites;ko01130//Biosynthesis of antibiotics;ko01230//Biosynthesis of amino acids;ko02010//ABC transporters;ko04974//Protein digestion and absorption;ko05230//Central carbon metabolism in cancer;ko00970//Aminoacyl-tRNA biosynthesis;ko00330//Arginine and proline metabolism;ko04978//Mineral absorption	Amino acid metabolism;Cancers;Digestive system;Global and overview maps;Membrane transport;Translation	Environmental Information Processing;Genetic Information Processing;Human Diseases;Metabolism;Organismal Systems
NEG00017	8.68397e+08	1.0078e+09	9.18826e+08	9.3086e+08	9.31449e+08	8.54253e+08	7.619e+08	7.52696e+08	7.23381e+08	5.86994e+08	7.63994e+08	9.31466e+08	7.40536e+08	-0.330933	0.00192987	0.0115792	2.68111	2,6-diaminohexanoic acid	0.998676			-	-	-	520.906	145.098	Organic acids and derivatives	forward	Carboxylic acids and derivatives	C00047	ko01100//Metabolic pathways;ko01110//Biosynthesis of secondary metabolites;ko01120//Microbial metabolism in diverse environments;ko01130//Biosynthesis of antibiotics;ko01230//Biosynthesis of amino acids;ko02010//ABC transporters;ko04974//Protein digestion and absorption;ko00970//Aminoacyl-tRNA biosynthesis;ko01210//2-Oxocarboxylic acid metabolism;ko00310//Lysine degradation;ko00300//Lysine biosyn…	Amino acid metabolism;Digestive system;Global and overview maps;Membrane transport;Metabolism of cofactors and vitamins;Translation	Environmental Information Processing;Genetic Information Processing;Metabolism;Organismal Systems
NEG00018	1.23203e+09	1.66661e+09	1.35919e+09	1.47998e+09	1.43135e+09	1.74843e+09	1.68511e+09	1.62153e+09	1.8523e+09	1.54093e+09	1.67976e+09	1.43383e+09	1.68801e+09	0.235447	0.0116566	0.0344774	2.938	Citric acid	0.998171			C6H8O7	77-92-9	192.027	469.152	191.02	Organic acids and derivatives	forward	Carboxylic acids and derivatives	C00158	ko01100//Metabolic pathways;ko01110//Biosynthesis of secondary metabolites;ko01120//Microbial metabolism in diverse environments;ko01130//Biosynthesis of antibiotics;ko01230//Biosynthesis of amino acids;ko05230//Central carbon metabolism in cancer;ko01210//2-Oxocarboxylic acid metabolism;ko01200//Carbon metabolism;ko00630//Glyoxylate and dicarboxylate metabolism;ko00250//Alanine, aspartate and gl…	Amino acid metabolism;Cancers;Carbohydrate metabolism;Endocrine system;Global and overview maps;Sensory system	Human Diseases;Metabolism;Organismal Systems
NEG00031	1.44856e+09	1.64617e+09	1.70352e+09	1.48304e+09	1.44393e+09	1.28171e+09	1.25945e+09	1.24435e+09	1.23727e+09	1.12739e+09	1.3922e+09	1.54504e+09	1.25706e+09	-0.29759	0.00123674	0.00787018	3.24337	Allantoic acid	0.993666			-	-	-	354.865	175.047	Organic acids and derivatives	forward	Carboxylic acids and derivatives	C00499	ko01100//Metabolic pathways;ko01120//Microbial metabolism in diverse environments;ko00230//Purine metabolism	Global and overview maps;Nucleotide metabolism	Metabolism
NEG00034	3.04724e+08	3.08729e+08	3.26661e+08	3.69715e+08	3.13446e+08	2.96387e+08	2.48366e+08	2.64832e+08	2.32795e+08	2.43899e+08	2.62499e+08	3.24655e+08	2.5813e+08	-0.330811	0.00141279	0.00872605	1.5754	Leucinic acid	0.992533			-	-	-	129.225	131.071	Lipids and lipid-like molecules	forward	Fatty Acyls	-	-	-	-
NEG00041	1.62453e+08	1.71217e+08	1.78729e+08	1.29251e+08	1.73544e+08	2.68323e+08	2.4432e+08	1.89161e+08	2.65739e+08	2.79758e+08	1.8445e+08	1.63039e+08	2.38625e+08	0.549531	0.00498237	0.0193759	1.70159	(2E)-Decenoyl-ACP	0.990102			-	-	-	307.269	128.072	Organic acids and derivatives	forward	Carboxylic acids and derivatives	-	-	-	-
NEG00048	4.08864e+08	5.09316e+08	4.93648e+08	3.10919e+08	1.66451e+08	1.11401e+09	9.16822e+08	1.4376e+08	7.09182e+08	7.27225e+08	1.02771e+09	3.7784e+08	7.73119e+08	1.03291	0.0421481	0.0972648	3.62536	Dehydroascorbic acid	0.988361			-	-	-	127.934	173.009	Organoheterocyclic compounds	forward	Lactones	C05422	ko01100//Metabolic pathways;ko00053//Ascorbate and aldarate metabolism;ko00480//Glutathione metabolism	Carbohydrate metabolism;Global and overview maps;Metabolism of other amino acids	Metabolism
NEG00049	1.79014e+08	1.87711e+08	1.77737e+08	1.66967e+08	1.82115e+08	1.28693e+08	1.13277e+08	1.20691e+08	1.255e+08	1.12441e+08	1.03476e+08	1.78709e+08	1.17346e+08	-0.606838	9.30236e-07	9.76748e-05	1.6238	Imidazoleacetic acid	0.987903			-	-	-	82.3317	125.036	Organoheterocyclic compounds	forward	Azoles	C02835	ko00340//Histidine metabolism	Amino acid metabolism	Metabolism
NEG00056	6.46035e+07	5.17519e+07	7.3926e+07	5.24206e+07	5.70214e+07	3.64052e+07	2.75669e+07	2.88024e+07	2.69152e+07	2.68198e+07	2.66642e+07	5.99447e+07	2.88623e+07	-1.05445	3.66715e-05	0.000700093	1.13617	L-Leucine	0.98365			C6H13NO2	61-90-5	131.095	339.145	130.087	Organic acids and derivatives	forward	Carboxylic acids and derivatives	C00123	ko01100//Metabolic pathways;ko01110//Biosynthesis of secondary metabolites;ko01230//Biosynthesis of amino acids;ko02010//ABC transporters;ko04974//Protein digestion and absorption;ko05230//Central carbon metabolism in cancer;ko00970//Aminoacyl-tRNA biosynthesis;ko01210//2-Oxocarboxylic acid metabolism;ko04978//Mineral absorption;ko00290//Valine, leucine and isoleucine biosynthesis;ko00280//Valine…	Amino acid metabolism;Cancers;Digestive system;Global and overview maps;Membrane transport;Signal transduction;Translation	Environmental Information Processing;Genetic Information Processing;Human Diseases;Metabolism;Organismal Systems
NEG00059	3.8873e+08	4.09741e+08	3.64864e+08	3.6481e+08	3.57443e+08	3.75094e+08	3.49527e+08	3.11798e+08	2.76184e+08	2.80235e+08	2.98121e+08	3.77118e+08	3.1516e+08	-0.258932	0.0123891	0.0361348	1.44263	Methylsuccinic acid	0.981398			-	-	-	361.889	131.035	Lipids and lipid-like molecules	forward	Fatty Acyls	-	-	-	-
NEG00060	2.1893e+08	2.43978e+08	2.21233e+08	1.92911e+08	2.02202e+08	1.96058e+08	1.83255e+08	1.75315e+08	1.72519e+08	1.52044e+08	1.93169e+08	2.15851e+08	1.78727e+08	-0.272279	0.00721616	0.0242908	1.13274	L-Serine	0.980904			C3H7NO3	56-45-1	105.043	373.733	104.035	Organic acids and derivatives	forward	Carboxylic acids and derivatives	C00065	ko01100//Metabolic pathways;ko01110//Biosynthesis of secondary metabolites;ko01120//Microbial metabolism in diverse environments;ko01130//Biosynthesis of antibiotics;ko01230//Biosynthesis of amino acids;ko02010//ABC transporters;ko04974//Protein digestion and absorption;ko05230//Central carbon metabolism in cancer;ko00970//Aminoacyl-tRNA biosynthesis;ko00260//Glycine, serine and threonine metabol…	Amino acid metabolism;Biosynthesis of other secondary metabolites;Cancers;Carbohydrate metabolism;Digestive system;Energy metabolism;Global and overview maps;Lipid metabolism;Membrane transport;Metabolism of other amino acids;Signal transduction;Translation	Environmental Information Processing;Genetic Information Processing;Human Diseases;Metabolism;Organismal Systems
NEG00078	2.69973e+08	3.00111e+08	2.66131e+08	2.60208e+08	2.26766e+08	2.39345e+08	2.11945e+08	1.91919e+08	1.84081e+08	1.65084e+08	1.96698e+08	2.64638e+08	1.98179e+08	-0.417217	0.00209854	0.0118066	1.56465	L-Tryptophan	0.969842			C11H12N2O2	73-22-3	204.09	256.772	203.083	Organoheterocyclic compounds	forward	Indoles and derivatives	C00078	ko01100//Metabolic pathways;ko01110//Biosynthesis of secondary metabolites;ko01130//Biosynthesis of antibiotics;ko01230//Biosynthesis of amino acids;ko04974//Protein digestion and absorption;ko05230//Central carbon metabolism in cancer;ko00970//Aminoacyl-tRNA biosynthesis;ko01210//2-Oxocarboxylic acid metabolism;ko00260//Glycine, serine and threonine metabolism;ko04978//Mineral absorption;ko00400…	Amino acid metabolism;Cancers;Digestive system;Global and overview maps;Infectious diseases;Nervous system;Translation	Genetic Information Processing;Human Diseases;Metabolism;Organismal Systems
NEG00080	1.02404e+09	9.87522e+08	1.08673e+09	9.98178e+08	9.52563e+08	9.4781e+08	8.79716e+08	7.71839e+08	8.00789e+08	8.31308e+08	9.11961e+08	1.00981e+09	8.57237e+08	-0.236312	0.00241754	0.0118066	2.26404	2-Hydroxyethanesulfonate	0.969439			-	-	-	156.999	124.992	Organic acids and derivatives	forward	Organic sulfonic acids and derivatives	C05123	ko01100//Metabolic pathways;ko00430//Taurine and hypotaurine metabolism	Global and overview maps;Metabolism of other amino acids	Metabolism
NEG00081	1.25982e+09	1.28122e+09	1.30158e+09	1.29515e+09	1.21628e+09	1.15228e+09	1.07862e+09	1.01329e+09	9.97901e+08	9.62756e+08	1.03491e+09	1.27081e+09	1.03996e+09	-0.289224	6.91178e-05	0.00117646	3.05411	Pantothenic acid	0.969071			-	-	-	271.284	218.103	Organooxygen compounds	forward	Alcohols and polyols	C00864	ko01100//Metabolic pathways;ko01110//Biosynthesis of secondary metabolites;ko00410//beta-Alanine metabolism;ko00770//Pantothenate and CoA biosynthesis;ko04977//Vitamin digestion and absorption	Digestive system;Global and overview maps;Metabolism of cofactors and vitamins;Metabolism of other amino acids	Metabolism;Organismal Systems
NEG00089	1.50763e+08	1.36482e+08	1.16731e+08	1.20626e+08	1.067e+08	5.74792e+07	9.70779e+07	2.51484e+07	5.19382e+07	8.43884e+07	5.1928e+07	1.26261e+08	6.13267e+07	-1.04182	0.000994341	0.0072004	1.47539	Betaine	0.961565			-	-	-	362.154	116.072	Organic acids and derivatives	forward	Carboxylic acids and derivatives	C00719	ko01100//Metabolic pathways;ko02010//ABC transporters;ko00260//Glycine, serine and threonine metabolism	Amino acid metabolism;Global and overview maps;Membrane transport	Environmental Information Processing;Metabolism
NEG00093	3.09397e+08	4.29611e+08	3.3042e+08	3.18221e+08	3.52946e+08	2.95281e+08	2.63845e+08	2.64916e+08	2.55289e+08	2.41878e+08	2.68713e+08	3.48119e+08	2.64987e+08	-0.393659	0.00341004	0.0146144	1.69313	4-Acetamidobutanoic acid	0.952608			-	-	-	352.657	144.067	Organic acids and derivatives	forward	Carboxylic acids and derivatives	C02946	ko01100//Metabolic pathways;ko00330//Arginine and proline metabolism	Amino acid metabolism;Global and overview maps	Metabolism
NEG00099	6.55355e+07	6.23833e+07	5.98138e+07	6.39941e+07	5.90809e+07	4.01411e+07	3.60877e+07	3.32403e+07	2.76646e+07	2.21436e+07	2.88569e+07	6.21615e+07	3.13557e+07	-0.987294	3.88922e-06	0.000163347	1.15719	Thymidine	0.946956			-	-	-	102.632	241.083	Nucleosides, nucleotides, and analogues	forward	Pyrimidine nucleosides	C00214	ko01100//Metabolic pathways;ko00240//Pyrimidine metabolism	Global and overview maps;Nucleotide metabolism	Metabolism
NEG00115	4.16419e+08	4.32363e+08	4.20273e+08	4.17239e+08	3.83877e+08	3.43777e+08	2.78921e+08	2.74575e+08	2.45066e+08	2.37034e+08	1.45376e+08	4.14034e+08	2.54125e+08	-0.704211	0.000511647	0.00511647	2.51046	L-Arginine	0.909661			C6H14N4O2	74-79-3	174.112	513.848	173.104	Organic acids and derivatives	forward	Carboxylic acids and derivatives	C00062	ko01100//Metabolic pathways;ko01110//Biosynthesis of secondary metabolites;ko01130//Biosynthesis of antibiotics;ko01230//Biosynthesis of amino acids;ko02010//ABC transporters;ko04974//Protein digestion and absorption;ko05230//Central carbon metabolism in cancer;ko00970//Aminoacyl-tRNA biosynthesis;ko00330//Arginine and proline metabolism;ko00261//Monobactam biosynthesis;ko00220//Arginine biosynth…	Amino acid metabolism;Biosynthesis of other secondary metabolites;Cancers;Digestive system;Global and overview maps;Infectious diseases;Membrane transport;Metabolism of other amino acids;Neurodegenerative diseases;Translation	Environmental Information Processing;Genetic Information Processing;Human Diseases;Metabolism;Organismal Systems
NEG00131	3.79448e+08	4.45158e+08	4.60366e+08	4.23013e+08	3.92751e+08	4.85205e+08	4.3733e+08	4.5775e+08	4.46213e+08	4.59545e+08	4.93167e+08	4.20147e+08	4.63201e+08	0.140745	0.0316085	0.0799734	1.13213	Sucrose	0.859164			-	-	-	397.108	341.109	Organic oxygen compounds	forward	Organooxygen compounds	C00089	ko01100//Metabolic pathways;ko02010//ABC transporters;ko04742//Taste transduction;ko04973//Carbohydrate digestion and absorption;ko00052//Galactose metabolism;ko00500//Starch and sucrose metabolism	Carbohydrate metabolism;Digestive system;Global and overview maps;Membrane transport;Sensory system	Environmental Information Processing;Metabolism;Organismal Systems
NEG00136	1.09747e+08	1.06958e+08	1.05476e+08	1.04395e+08	1.01147e+08	7.71418e+07	5.92909e+07	5.62187e+07	4.93534e+07	3.89557e+07	5.27862e+07	1.05544e+08	5.56245e+07	-0.92406	1.3319e-05	0.000347233	1.46165	Racemethionine	0.847509			-	-	-	280.873	148.044	Organic acids and derivatives	forward	Carboxylic acids and derivatives	-	-	-	-
NEG00163	5.07171e+08	4.59318e+08	4.32494e+08	5.20711e+08	4.7213e+08	5.17697e+08	5.53222e+08	5.09372e+08	5.34753e+08	5.34841e+08	5.08495e+08	4.78365e+08	5.26397e+08	0.138039	0.0172394	0.0473765	1.238	Dihydrouracil	0.725686			-	-	-	372.927	113.036	Organoheterocyclic compounds	forward	Diazines	C00429	ko01100//Metabolic pathways;ko00240//Pyrimidine metabolism;ko00410//beta-Alanine metabolism;ko00770//Pantothenate and CoA biosynthesis	Global and overview maps;Metabolism of cofactors and vitamins;Metabolism of other amino acids;Nucleotide metabolism	Metabolism
NEG00167	9.5541e+07	1.64751e+08	9.71941e+07	1.81253e+08	1.22657e+08	8.37024e+07	6.14148e+07	6.79172e+07	5.09377e+07	4.92653e+07	5.67904e+07	1.32279e+08	6.16713e+07	-1.10092	0.00231327	0.0118066	1.57207	D-Ornithine	0.719833			-	-	-	509.805	131.083	Organic acids and derivatives	forward	Carboxylic acids and derivatives	C00515	ko01100//Metabolic pathways;ko00472//D-Arginine and D-ornithine metabolism	Global and overview maps;Metabolism of other amino acids	Metabolism
NEG00173	3.34188e+09	3.52741e+09	3.35617e+09	3.29055e+09	3.22757e+09	3.12199e+09	2.84404e+09	2.94155e+09	2.99367e+09	2.8386e+09	3.0404e+09	3.34872e+09	2.96338e+09	-0.176366	0.000296308	0.00345693	3.89115	7-Methylxanthine	0.682085			-	-	-	311.582	165.04	Organoheterocyclic compounds	forward	Imidazopyrimidines	C16353	ko01100//Metabolic pathways;ko01110//Biosynthesis of secondary metabolites;ko01120//Microbial metabolism in diverse environments;ko00232//Caffeine metabolism	Biosynthesis of other secondary metabolites;Global and overview maps	Metabolism
NEG00181	1.18723e+07	7.69471e+06	3.16898e+06	1.65685e+07	4.42898e+06	8.00998e+07	5.0778e+07	2.91076e+07	4.18489e+07	2.58495e+07	6.38317e+07	8.7467e+06	4.85859e+07	2.47373	0.00259387	0.0123798	1.1925	N-Acetyl-L-aspartic acid	0.633103			-	-	-	314.41	174.041	Organic acids and derivatives	forward	Carboxylic acids and derivatives	C01042	ko01100//Metabolic pathways;ko00250//Alanine, aspartate and glutamate metabolism	Amino acid metabolism;Global and overview maps	Metabolism
NEG00206	7.07534e+08	7.02171e+08	7.05444e+08	6.78502e+08	6.754e+08	6.0961e+08	5.75321e+08	5.64299e+08	5.36314e+08	5.56121e+08	5.61661e+08	6.9381e+08	5.67221e+08	-0.29063	3.63091e-06	0.000163347	2.32371	Niflumic Acid	0.42647			-	-	-	168.155	281.054	Benzenoids	forward	Benzene and substituted derivatives	-	-	-	-
NEG00207	2.03499e+08	2.97428e+08	2.00957e+08	2.35376e+08	2.09874e+08	1.98562e+08	1.65838e+08	2.04437e+08	1.72562e+08	1.7264e+08	2.02136e+08	2.29427e+08	1.86029e+08	-0.302504	0.0401205	0.095742	1.11294	Sorbitol	0.423868			-	-	-	296.881	181.071	Organic oxygen compounds	forward	Organooxygen compounds	C00794	ko01100//Metabolic pathways;ko02010//ABC transporters;ko00051//Fructose and mannose metabolism;ko00052//Galactose metabolism	Carbohydrate metabolism;Global and overview maps;Membrane transport	Environmental Information Processing;Metabolism
NEG00209	4.47558e+08	4.56919e+08	4.0321e+08	4.87332e+08	4.75413e+08	4.58692e+08	3.73169e+08	4.14178e+08	4.30917e+08	3.81716e+08	3.88803e+08	4.54086e+08	4.07912e+08	-0.154707	0.0444394	0.101438	1.15004	1,3,7-Trimethyluric acid	0.396981			-	-	-	323.167	209.066	Organoheterocyclic compounds	forward	Imidazopyrimidines	C16361	ko01120//Microbial metabolism in diverse environments;ko00232//Caffeine metabolism	Biosynthesis of other secondary metabolites;Global and overview maps	Metabolism
POS
index	NC-1d-1	NC-1d-2	NC-1d-3	NC-1d-4	NC-1d-5	NPV-1d-1	NPV-1d-2	NPV-1d-3	NPV-1d-4	NPV-1d-5	NPV-1d-6	control_mean	case_mean	log2_FC(case_mean/control_mean)	Pvalue	fdr	vip	MS2 name	MS2 score	MS1 name	MS1 ppm	formula	CAS	molecular weight	rt	mz	SuperClass	type	-	C_ID	Pathway	KEGG_B_class	KEGG_A_class
POS00002	1.39056e+09	1.17576e+09	1.18233e+09	1.17551e+09	1.2538e+09	1.15696e+09	9.94102e+08	9.05679e+08	8.27239e+08	7.62848e+08	8.50447e+08	1.23559e+09	9.16213e+08	-0.431446	0.00193851	0.00870534	2.05565	Hypoxanthine	0.999923			C5H4N4O	68-94-0	136.039	170.45	137.046	Organoheterocyclic compounds	forward	Imidazopyrimidines	C00262	ko01100//Metabolic pathways;ko00230//Purine metabolism	Global and overview maps;Nucleotide metabolism	Metabolism
POS00003	3.07249e+09	3.31676e+09	3.04027e+09	3.08712e+09	3.36879e+09	2.27003e+09	1.79191e+09	1.85386e+09	1.5773e+09	1.23372e+09	1.6389e+09	3.17709e+09	1.72762e+09	-0.878919	1.13496e-05	0.000474667	4.50609	N-methylvaline	0.999913			-	-	-	273.317	132.102	Organic acids and derivatives	forward	Carboxylic acids and derivatives	-	-	-	-
POS00012	3.46784e+08	4.16432e+08	4.25822e+08	3.46403e+08	3.99086e+08	3.42916e+08	2.95571e+08	3.02466e+08	3.08397e+08	2.57283e+08	3.159e+08	3.86905e+08	3.03755e+08	-0.34907	0.00237833	0.00953296	1.00911	L-Serine	0.999086			C3H7NO3	56-45-1	105.043	373.87	106.05	Organic acids and derivatives	forward	Carboxylic acids and derivatives	C00065	ko01100//Metabolic pathways;ko01110//Biosynthesis of secondary metabolites;ko01120//Microbial metabolism in diverse environments;ko01130//Biosynthesis of antibiotics;ko01230//Biosynthesis of amino acids;ko02010//ABC transporters;ko04974//Protein digestion and absorption;ko05230//Central carbon metabolism in cancer;ko00970//Aminoacyl-tRNA biosynthesis;ko00260//Glycine, serine and threonine metabol…	Amino acid metabolism;Biosynthesis of other secondary metabolites;Cancers;Carbohydrate metabolism;Digestive system;Energy metabolism;Global and overview maps;Lipid metabolism;Membrane transport;Metabolism of other amino acids;Signal transduction;Translation	Environmental Information Processing;Genetic Information Processing;Human Diseases;Metabolism;Organismal Systems
POS00016	2.68648e+09	2.3332e+09	2.80027e+09	2.5842e+09	2.77544e+09	2.36807e+09	2.3089e+09	2.29621e+09	2.34208e+09	2.2011e+09	2.32402e+09	2.63592e+09	2.30673e+09	-0.192456	0.00276572	0.0103983	1.84533	Thiamine	0.998751			-	-	-	359.502	265.112	Organoheterocyclic compounds	forward	Diazines	C00378	ko01100//Metabolic pathways;ko02010//ABC transporters;ko00730//Thiamine metabolism;ko04977//Vitamin digestion and absorption;ko04122//Sulfur relay system	Digestive system;Folding, sorting and degradation;Global and overview maps;Membrane transport;Metabolism of cofactors and vitamins	Environmental Information Processing;Genetic Information Processing;Metabolism;Organismal Systems
POS00017	7.05536e+09	7.12692e+09	5.98948e+09	6.91155e+09	6.34889e+09	5.25554e+09	4.43651e+09	4.47942e+09	4.17139e+09	3.56063e+09	5.47704e+09	6.68644e+09	4.56342e+09	-0.551122	0.000317207	0.00267216	5.33313	D-Proline	0.998725			-	-	-	309.962	116.071	Organic acids and derivatives	forward	Carboxylic acids and derivatives	C00763	ko01100//Metabolic pathways;ko00330//Arginine and proline metabolism	Amino acid metabolism;Global and overview maps	Metabolism
POS00019	8.70757e+09	8.5104e+09	9.60796e+09	9.77345e+09	9.41585e+09	8.86612e+09	8.37037e+09	7.46943e+09	8.2748e+09	7.41285e+09	7.85054e+09	9.20305e+09	8.04069e+09	-0.194793	0.00781851	0.0231514	3.51764	Betaine	0.998476			-	-	-	271.24	118.086	Organic acids and derivatives	forward	Carboxylic acids and derivatives	C00719	ko01100//Metabolic pathways;ko02010//ABC transporters;ko00260//Glycine, serine and threonine metabolism	Amino acid metabolism;Global and overview maps;Membrane transport	Environmental Information Processing;Metabolism
POS00020	8.81681e+08	7.92158e+08	9.49002e+08	8.22173e+08	8.96484e+08	7.39368e+08	7.70088e+08	6.85186e+08	6.93758e+08	6.61457e+08	7.81117e+08	8.68299e+08	7.21829e+08	-0.266535	0.00174855	0.00815432	1.28928	Allantoic acid	0.998365			-	-	-	354.801	177.062	Organic acids and derivatives	forward	Carboxylic acids and derivatives	C00499	ko01100//Metabolic pathways;ko01120//Microbial metabolism in diverse environments;ko00230//Purine metabolism	Global and overview maps;Nucleotide metabolism	Metabolism
POS00022	1.13089e+09	1.34714e+09	1.4273e+09	1.36682e+09	1.42434e+09	1.27885e+09	1.10225e+09	1.12601e+09	1.03144e+09	9.08252e+08	1.22408e+09	1.3393e+09	1.11181e+09	-0.268565	0.0167467	0.0426825	1.5783	L-Lysine	0.998072			-	-	-	520.121	147.113	Organic acids and derivatives	forward	Carboxylic acids and derivatives	C00047	ko01100//Metabolic pathways;ko01110//Biosynthesis of secondary metabolites;ko01120//Microbial metabolism in diverse environments;ko01130//Biosynthesis of antibiotics;ko01230//Biosynthesis of amino acids;ko02010//ABC transporters;ko04974//Protein digestion and absorption;ko00970//Aminoacyl-tRNA biosynthesis;ko01210//2-Oxocarboxylic acid metabolism;ko00310//Lysine degradation;ko00300//Lysine biosyn…	Amino acid metabolism;Digestive system;Global and overview maps;Membrane transport;Metabolism of cofactors and vitamins;Translation	Environmental Information Processing;Genetic Information Processing;Metabolism;Organismal Systems
POS00024	1.21968e+10	1.24561e+10	1.34249e+10	1.27258e+10	1.34493e+10	1.1605e+10	9.73443e+09	8.5736e+09	1.00519e+10	8.49105e+09	1.06624e+10	1.28506e+10	9.85306e+09	-0.383189	0.000665703	0.00419306	6.19841	Phosphorylcholine	0.997868			-	-	-	486.279	184.073	Organic nitrogen compounds	forward	Organonitrogen compounds	C00588	ko01100//Metabolic pathways;ko00564//Glycerophospholipid metabolism;ko05231//Choline metabolism in cancer	Cancers;Global and overview maps;Lipid metabolism	Human Diseases;Metabolism
POS00028	3.89783e+08	2.86691e+08	3.90249e+08	2.8044e+08	2.58567e+08	5.27121e+08	6.62496e+08	6.00032e+08	7.16427e+08	7.17367e+08	6.73452e+08	3.21146e+08	6.49482e+08	1.01606	2.70932e-05	0.000691591	2.12454	Trigonelline	0.996756			C7H7NO2	535-83-1	137.048	285.611	138.055	Alkaloids and derivatives	forward	-	C01004	ko00760//Nicotinate and nicotinamide metabolism	Metabolism of cofactors and vitamins	Metabolism
POS00030	4.25102e+09	4.46268e+09	4.31808e+09	4.2688e+09	4.67646e+09	2.80758e+09	2.35769e+09	2.37116e+09	1.91731e+09	1.57504e+09	2.16737e+09	4.39541e+09	2.19936e+09	-0.998914	1.92909e-06	0.000298037	5.53573	3,3,5-triiodo-L-thyronine-beta-D-glucuronoside	0.996495			-	-	-	261.649	132.102	Organic acids and derivatives	forward	Carboxylic acids and derivatives	-	-	-	-
POS00036	1.51649e+09	1.72865e+09	1.78243e+09	1.59733e+09	1.89958e+09	1.6311e+09	1.44101e+09	1.48574e+09	1.457e+09	1.14924e+09	1.62123e+09	1.7049e+09	1.46422e+09	-0.219554	0.0390955	0.0850283	1.55282	D-Pipecolic acid	0.994971			-	-	-	519.826	130.086	Organic acids and derivatives	forward	Carboxylic acids and derivatives	-	-	-	-
POS00042	1.19565e+09	9.59626e+08	1.28468e+09	1.10108e+09	1.13536e+09	9.27747e+08	7.75178e+08	9.19531e+08	9.0923e+08	7.69548e+08	9.13002e+08	1.13528e+09	8.69039e+08	-0.385557	0.00150704	0.00745833	1.69212	L-Histidine	0.993037			C6H9N3O2	71-00-1	155.069	426.858	156.077	Organic acids and derivatives	forward	Carboxylic acids and derivatives	C00135	ko01100//Metabolic pathways;ko01110//Biosynthesis of secondary metabolites;ko01230//Biosynthesis of amino acids;ko02010//ABC transporters;ko04974//Protein digestion and absorption;ko05230//Central carbon metabolism in cancer;ko00970//Aminoacyl-tRNA biosynthesis;ko00340//Histidine metabolism;ko00410//beta-Alanine metabolism	Amino acid metabolism;Cancers;Digestive system;Global and overview maps;Membrane transport;Metabolism of other amino acids;Translation	Environmental Information Processing;Genetic Information Processing;Human Diseases;Metabolism;Organismal Systems
POS00047	1.08353e+09	9.31719e+08	1.04911e+09	1.01472e+09	1.15537e+09	1.02113e+09	8.69941e+08	8.89808e+08	9.00178e+08	7.58069e+08	9.13383e+08	1.04689e+09	8.92084e+08	-0.230857	0.0136895	0.0359379	1.29907	L-Threonine	0.990885			-	-	-	348.879	120.066	Organic acids and derivatives	forward	Carboxylic acids and derivatives	C00188	ko01100//Metabolic pathways;ko01110//Biosynthesis of secondary metabolites;ko01120//Microbial metabolism in diverse environments;ko01130//Biosynthesis of antibiotics;ko01230//Biosynthesis of amino acids;ko02010//ABC transporters;ko04974//Protein digestion and absorption;ko00970//Aminoacyl-tRNA biosynthesis;ko00260//Glycine, serine and threonine metabolism;ko04978//Mineral absorption;ko00290//Vali…	Amino acid metabolism;Biosynthesis of other secondary metabolites;Digestive system;Global and overview maps;Membrane transport;Metabolism of cofactors and vitamins;Translation	Environmental Information Processing;Genetic Information Processing;Metabolism;Organismal Systems
POS00051	1.00406e+09	9.29728e+08	1.03658e+09	1.06619e+09	1.2998e+09	1.43335e+09	1.31373e+09	1.58902e+09	1.58429e+09	1.43155e+09	1.61606e+09	1.06727e+09	1.49467e+09	0.485898	0.000397402	0.00305936	2.3239	N-Acetylhistamine	0.989439			-	-	-	147.627	154.098	Organic acids and derivatives	forward	-	C05135	ko00340//Histidine metabolism	Amino acid metabolism	Metabolism
POS00055	1.01147e+10	9.87184e+09	1.04827e+10	9.58403e+09	1.07267e+10	9.28195e+09	8.82205e+09	8.15653e+09	9.02166e+09	8.34582e+09	8.99496e+09	1.0156e+10	8.77049e+09	-0.211601	0.000603733	0.0039569	4.14407	L-Carnitine	0.988596			C7H15NO3	541-15-1	161.105	351.372	162.112	Organic nitrogen compounds	forward	Organonitrogen compounds	C00318	ko04976//Bile secretion	Digestive system	Organismal Systems
POS00061	1.56601e+09	1.64628e+09	1.63384e+09	1.70487e+09	1.8692e+09	1.0737e+09	8.86884e+08	8.00878e+08	7.78412e+08	5.61323e+08	8.47014e+08	1.68404e+09	8.24702e+08	-1.02998	4.45106e-06	0.000298037	3.43346	Piperidine	0.985882			-	-	-	261.649	86.0964	Organoheterocyclic compounds	forward	Piperidines	C01746	ko04974//Protein digestion and absorption	Digestive system	Organismal Systems
POS00062	3.84564e+09	3.69194e+09	3.77567e+09	4.20569e+09	4.07643e+09	3.6007e+09	3.1896e+09	2.93394e+09	3.07731e+09	2.66916e+09	2.90096e+09	3.91907e+09	3.06195e+09	-0.356064	0.000627777	0.00405963	3.31671	Norvaline	0.985689			C5H11NO2	6600-40-4	117.079	298.102	118.086	Organic acids and derivatives	forward	Carboxylic acids and derivatives	-	-	-	-
POS00063	2.42598e+09	2.55226e+09	2.19823e+09	2.24428e+09	1.92375e+09	1.82462e+09	1.44532e+09	1.62982e+09	1.38694e+09	1.13846e+09	1.57403e+09	2.2689e+09	1.49987e+09	-0.597159	0.0004519	0.00330622	3.20985	L-Acetylcarnitine	0.984665			-	-	-	304.053	204.123	Lipids and lipid-like molecules	forward	Fatty Acyls	C02571	ko04931//Insulin resistance	Endocrine and metabolic diseases	Human Diseases
POS00074	5.62315e+08	5.03588e+08	5.1682e+08	5.61358e+08	5.67813e+08	3.61761e+08	3.06741e+08	3.03865e+08	2.75377e+08	2.04809e+08	2.81724e+08	5.42379e+08	2.89046e+08	-0.908	4.58182e-06	0.000298037	1.85786	Racemethionine	0.981229			-	-	-	281.279	150.058	Organic acids and derivatives	forward	Carboxylic acids and derivatives	-	-	-	-
POS00096	7.42487e+08	7.44959e+08	6.98883e+08	7.28073e+08	7.48463e+08	5.99203e+08	5.09465e+08	5.82943e+08	4.65768e+08	4.17071e+08	5.83172e+08	7.32573e+08	5.2627e+08	-0.477168	0.000209693	0.00195579	1.66601	(alpha-D-mannosyl)7-beta-D-mannosyl-diacetylchitobiosyl-L-asparagine, isoform A (protein)	0.971218			-	-	-	343.811	90.055	Organic acids and derivatives	forward	Carboxylic acids and derivatives	C01401	ko00460//Cyanoamino acid metabolism	Metabolism of other amino acids	Metabolism
POS00101	8.66143e+08	9.62374e+08	9.45266e+08	9.59355e+08	1.05766e+09	8.22179e+08	5.84404e+08	5.95314e+08	6.25091e+08	5.03159e+08	6.05621e+08	9.58159e+08	6.22628e+08	-0.621894	0.000187264	0.00191189	2.12473	L-Arginine	0.968446			C6H14N4O2	74-79-3	174.112	529.25	175.119	Organic acids and derivatives	forward	Carboxylic acids and derivatives	C00062	ko01100//Metabolic pathways;ko01110//Biosynthesis of secondary metabolites;ko01130//Biosynthesis of antibiotics;ko01230//Biosynthesis of amino acids;ko02010//ABC transporters;ko04974//Protein digestion and absorption;ko05230//Central carbon metabolism in cancer;ko00970//Aminoacyl-tRNA biosynthesis;ko00330//Arginine and proline metabolism;ko00261//Monobactam biosynthesis;ko00220//Arginine biosynth…	Amino acid metabolism;Biosynthesis of other secondary metabolites;Cancers;Digestive system;Global and overview maps;Infectious diseases;Membrane transport;Metabolism of other amino acids;Neurodegenerative diseases;Translation	Environmental Information Processing;Genetic Information Processing;Human Diseases;Metabolism;Organismal Systems
POS00104	1.00052e+09	1.08956e+09	9.83873e+08	1.0144e+09	9.5823e+08	8.03042e+08	6.77827e+08	6.27505e+08	6.19958e+08	5.15497e+08	6.93094e+08	1.00932e+09	6.56154e+08	-0.621272	3.88298e-05	0.000770445	2.22565	(脗卤)-Tryptophan	0.967887			-	-	-	256.535	205.097	Organoheterocyclic compounds	forward	-	-	-	-	-
POS00115	6.34372e+09	6.98758e+09	6.90054e+09	6.5276e+09	7.34457e+09	6.11479e+09	5.25966e+09	4.59058e+09	6.19311e+09	5.11642e+09	5.41731e+09	6.8208e+09	5.44865e+09	-0.324043	0.00200067	0.00878762	4.02522	3-Dehydroxycarnitine	0.961889			-	-	-	375.13	146.118	Lipids and lipid-like molecules	forward	Fatty Acyls	-	-	-	-
POS00136	3.89557e+10	3.93222e+10	4.22385e+10	4.32789e+10	4.5009e+10	3.87289e+10	3.47025e+10	3.27676e+10	3.53435e+10	3.20535e+10	3.60265e+10	4.17609e+10	3.49371e+10	-0.257393	0.00142698	0.00721854	9.04928	1-Deoxynojirimycin	0.933042			-	-	-	313.054	164.092	Organoheterocyclic compounds	forward	Piperidines	C16843	ko01130//Biosynthesis of antibiotics	Global and overview maps	Metabolism
POS00144	5.43561e+08	5.11519e+08	6.09165e+08	4.99547e+08	5.3909e+08	4.85728e+08	3.5518e+08	3.53069e+08	4.49536e+08	3.38137e+08	4.37661e+08	5.40576e+08	4.03219e+08	-0.422936	0.00235838	0.00953179	1.26828	Isovalerylglycine	0.925682			-	-	-	304.061	160.097	Organic acids and derivatives	forward	Carboxylic acids and derivatives	-	-	-	-
POS00147	1.04946e+09	1.4645e+09	1.30867e+09	1.17139e+09	1.51181e+09	6.13096e+08	6.44132e+08	7.79804e+08	8.51018e+08	8.74537e+08	6.67173e+08	1.30117e+09	7.38293e+08	-0.817538	0.000195266	0.00193273	2.53968	1H-Indole-2,3-dione	0.922231			-	-	-	51.7647	148.039	Organoheterocyclic compounds	forward	Indoles and derivatives	-	-	-	-
POS00161	4.44398e+08	4.87748e+08	4.21202e+08	4.56972e+08	5.03313e+08	3.68664e+08	3.125e+08	2.85814e+08	3.29202e+08	3.05503e+08	3.42036e+08	4.62727e+08	3.23953e+08	-0.514375	4.13022e-05	0.000770445	1.3747	3-Methylhistidine	0.900123			-	-	-	372.918	170.092	Organic acids and derivatives	forward	Carboxylic acids and derivatives	C01152	ko00340//Histidine metabolism	Amino acid metabolism	Metabolism
POS00169	1.90628e+09	1.65124e+09	1.85247e+09	2.04922e+09	2.15699e+09	1.61949e+09	1.55421e+09	1.48155e+09	1.53732e+09	1.314e+09	1.539e+09	1.92324e+09	1.5076e+09	-0.351287	0.00137912	0.00711569	2.17216	L-Targinine	0.897664			-	-	-	506.124	189.135	Organic acids and derivatives	forward	Carboxylic acids and derivatives	-	-	-	-
POS00171	2.60675e+08	2.87528e+08	2.94465e+08	2.76168e+08	2.70463e+08	2.24652e+08	1.73323e+08	1.79262e+08	2.02135e+08	1.7704e+08	1.96311e+08	2.7786e+08	1.9212e+08	-0.532346	1.7119e-05	0.000548269	1.07054	N-(2-Methylpropyl)acetamide	0.894882			-	-	-	207.045	116.107	Organic acids and derivatives	forward	Carboxylic acids and derivatives	-	-	-	-
POS00177	8.82831e+08	1.94253e+09	7.87966e+08	8.84339e+08	9.57349e+08	8.02803e+08	6.40645e+08	5.04208e+08	5.89837e+08	4.81625e+08	5.59378e+08	1.091e+09	5.96416e+08	-0.871265	0.0358882	0.0794783	2.32206	1-Methylhistidine	0.890147			C7H11N3O2	332-80-9	169.085	360.457	170.092	Organic acids and derivatives	forward	Carboxylic acids and derivatives	C01152	ko00340//Histidine metabolism	Amino acid metabolism	Metabolism
POS00204	1.07213e+10	1.11205e+10	1.11475e+10	1.26937e+10	1.29018e+10	8.85647e+09	8.65867e+09	8.89408e+09	9.29985e+09	8.34442e+09	1.03107e+10	1.1717e+10	9.0607e+09	-0.370903	0.00056051	0.00384405	5.46179	Fagomine	0.839268			-	-	-	305.916	148.097	Organoheterocyclic compounds	forward	Piperidines	-	-	-	-
POS00214	3.90138e+09	5.83952e+09	5.1139e+09	6.43542e+09	6.94231e+09	4.2114e+09	3.68193e+09	3.81856e+09	4.70922e+09	4.18737e+09	4.6921e+09	5.6465e+09	4.21676e+09	-0.421222	0.0220754	0.0540736	3.52583	N-Lactoyl ethanolamine	0.83089			-	-	-	318.042	134.081	Organonitrogen compounds	forward	Amines	-	-	-	-
POS00285	1.48437e+09	1.64887e+09	1.47303e+09	1.55638e+09	1.47693e+09	1.23353e+09	1.02159e+09	9.20927e+08	9.8647e+08	7.74287e+08	1.05052e+09	1.52792e+09	9.97888e+08	-0.614614	5.84106e-05	0.000976866	2.71522	6-Chloro-N-(1-methylethyl)-1,3,5-triazine-2,4-diamine	0.720495			-	-	-	256.56	188.07	Organoheterocyclic compounds	forward	Triazines	C06559	ko01120//Microbial metabolism in diverse environments	Global and overview maps	Metabolism
POS00322	5.90381e+08	6.86514e+08	5.6372e+08	5.78099e+08	7.10055e+08	4.16528e+08	3.83316e+08	3.59702e+08	4.70565e+08	3.22554e+08	4.55793e+08	6.25754e+08	4.0141e+08	-0.640519	0.000204824	0.00194783	1.6814	Calystegin A3	0.682065			-	-	-	284.104	160.097	Alkaloids and derivatives	forward	Tropane alkaloids	-	-	-	-
POS00339	6.15134e+08	6.26615e+08	6.64072e+08	6.09613e+08	7.30891e+08	5.38609e+08	5.36984e+08	4.88094e+08	5.2775e+08	5.00164e+08	5.56462e+08	6.49265e+08	5.24677e+08	-0.307377	0.000477859	0.00335886	1.2251	Glycyl-Valine	0.654865			-	-	-	355.426	175.108	Organic acids and derivatives	forward	Carboxylic acids and derivatives	-	-	-	-
POS00350	9.60532e+08	9.97394e+08	1.07562e+09	9.67509e+08	1.16614e+09	7.89898e+08	6.95389e+08	7.5425e+08	8.55475e+08	7.61047e+08	8.88834e+08	1.03344e+09	7.90816e+08	-0.386039	0.000641844	0.00409598	1.64939	N-Acetylleucine	0.643562			-	-	-	317.318	174.113	Organic acids and derivatives	forward	Carboxylic acids and derivatives	-	-	-	-
POS00359	4.67683e+09	5.80564e+09	4.12376e+09	3.83752e+09	5.88848e+09	3.56714e+09	3.21552e+09	3.05172e+09	3.20593e+09	2.81025e+09	3.42671e+09	4.86644e+09	3.21288e+09	-0.599002	0.00255448	0.00983271	4.54521	Aminocaproic acid	0.627973			-	-	-	354.147	146.082	Lipids and lipid-like molecules	forward	Fatty Acyls	C02378	ko01100//Metabolic pathways;ko01120//Microbial metabolism in diverse environments	Global and overview maps	Metabolism
POS00365	7.01792e+08	7.30326e+08	7.41564e+08	8.6098e+08	8.64441e+08	6.00417e+08	5.82245e+08	5.82589e+08	6.26306e+08	5.52224e+08	6.796e+08	7.79821e+08	6.03897e+08	-0.36884	0.00103577	0.00568994	1.38878	R-3-(Methylthio)-1-hexanol	0.611737			-	-	-	305.916	149.1	Organosulfur compounds	forward	Thioethers	-	-	-	-
POS00375	3.31677e+08	4.17228e+08	2.9284e+08	2.70135e+08	4.05508e+08	2.97784e+08	2.26683e+08	2.12846e+08	2.23113e+08	1.9399e+08	2.38527e+08	3.43477e+08	2.32157e+08	-0.565114	0.00587855	0.0185136	1.19301	3-(Methylthio)hexanal	0.592423			-	-	-	354.118	147.084	Organic oxygen compounds	forward	Organooxygen compounds	-	-	-	-
POS00387	4.75003e+08	4.53404e+08	5.15087e+08	4.74595e+08	4.76174e+08	4.05668e+08	3.54358e+08	3.7896e+08	4.043e+08	3.61667e+08	4.19386e+08	4.78853e+08	3.8739e+08	-0.305796	0.000173302	0.00191026	1.04435	3-[(3-Methylbutyl)nitrosoamino]-2-butanone	0.571127			-	-	-	480.625	187.144	Organooxygen compounds	forward	Carbonyl compounds	-	-	-	-

## Sheet: 3dpi
NEG
index	NC-3d-1	NC-3d-2	NC-3d-3	NC-3d-4	NC-3d-5	NC-3d-6	NPV-3d-1	NPV-3d-2	NPV-3d-3	NPV-3d-4	NPV-3d-5	NPV-3d-6	control_mean	case_mean	log2_FC(case_mean/control_mean)	Pvalue	fdr	vip	MS2 name	MS2 score	MS1 name	MS1 ppm	formula	CAS	molecular weight	rt	mz	SuperClass	type	-	C_ID	Pathway	KEGG_B_class	KEGG_A_class
NEG00001	3.40302e+07	3.12755e+07	1.66366e+07	3.38442e+07	2.06358e+07	1.94543e+07	5.80358e+07	7.07116e+07	7.21253e+07	7.51019e+07	4.96281e+07	7.81511e+07	2.59794e+07	6.72923e+07	1.37307	2.20823e-05	0.000165618	1.30303	Acrylic acid	1			-	-	-	102.147	71.0139	Organic acids and derivatives	forward	Carboxylic acids and derivatives	C00511	ko01120//Microbial metabolism in diverse environments;ko01220//Degradation of aromatic compounds	Global and overview maps	Metabolism
NEG00005	2.26016e+08	2.07852e+08	1.79326e+08	2.13544e+08	2.265e+08	1.93626e+08	2.72239e+08	3.07924e+08	3.05641e+08	3.42951e+08	3.52493e+08	3.89276e+08	2.07811e+08	3.28421e+08	0.660275	6.85842e-05	0.000348581	2.19295	D-Alanine	0.999775			-	-	-	343.762	88.0405	Organic acids and derivatives	forward	Carboxylic acids and derivatives	C00133	ko01100//Metabolic pathways;ko04742//Taste transduction	Global and overview maps;Sensory system	Metabolism;Organismal Systems
NEG00010	7.14091e+08	8.03906e+08	6.08997e+08	7.05011e+08	7.85025e+08	6.71799e+08	1.0872e+09	1.24983e+09	1.20799e+09	1.12418e+09	1.43582e+09	1.68359e+09	7.14805e+08	1.2981e+09	0.860784	0.000123418	0.000528935	4.81883	Beta-Leucine	0.999268			-	-	-	272.858	130.087	Organic acids and derivatives	forward	Carboxylic acids and derivatives	-	-	-	-
NEG00011	3.82567e+08	4.66731e+08	2.64525e+08	2.93221e+08	4.50888e+08	5.51736e+08	1.02483e+09	1.16211e+09	8.08608e+08	1.23873e+09	1.18533e+09	1.40571e+09	4.01611e+08	1.13755e+09	1.50206	1.44465e-05	0.000112362	5.52202	L-Proline	0.999219			C5H9NO2	147-85-3	115.063	309.805	114.056	Organic acids and derivatives	forward	Carboxylic acids and derivatives	C00148	ko01100//Metabolic pathways;ko01110//Biosynthesis of secondary metabolites;ko01130//Biosynthesis of antibiotics;ko01230//Biosynthesis of amino acids;ko02010//ABC transporters;ko04974//Protein digestion and absorption;ko05230//Central carbon metabolism in cancer;ko00970//Aminoacyl-tRNA biosynthesis;ko00330//Arginine and proline metabolism;ko04978//Mineral absorption	Amino acid metabolism;Cancers;Digestive system;Global and overview maps;Membrane transport;Translation	Environmental Information Processing;Genetic Information Processing;Human Diseases;Metabolism;Organismal Systems
NEG00012	1.68232e+09	1.58073e+09	1.4078e+09	1.63007e+09	1.62487e+09	1.49301e+09	1.73879e+09	1.66337e+09	1.75364e+09	1.79354e+09	1.86575e+09	1.94219e+09	1.5698e+09	1.79288e+09	0.191699	0.00318306	0.00868108	2.73059	Succinic acid	0.999022			-	-	-	382.221	117.019	Organic acids and derivatives	forward	Carboxylic acids and derivatives	C00042	ko01100//Metabolic pathways;ko01110//Biosynthesis of secondary metabolites;ko01120//Microbial metabolism in diverse environments;ko01130//Biosynthesis of antibiotics;ko05230//Central carbon metabolism in cancer;ko01200//Carbon metabolism;ko00630//Glyoxylate and dicarboxylate metabolism;ko00350//Tyrosine metabolism;ko00760//Nicotinate and nicotinamide metabolism;ko00360//Phenylalanine metabolism;k…	Amino acid metabolism;Cancers;Carbohydrate metabolism;Endocrine system;Energy metabolism;Global and overview maps;Metabolism of cofactors and vitamins;Nervous system;Signal transduction	Environmental Information Processing;Human Diseases;Metabolism;Organismal Systems
NEG00017	3.73221e+08	3.88476e+08	2.77307e+08	4.61298e+08	3.53919e+08	3.67299e+08	4.62135e+08	4.5444e+08	5.0318e+08	5.39114e+08	5.41838e+08	4.92195e+08	3.70254e+08	4.98817e+08	0.429997	0.00112859	0.00364621	2.16322	2,6-diaminohexanoic acid	0.998676			-	-	-	520.906	145.098	Organic acids and derivatives	forward	Carboxylic acids and derivatives	C00047	ko01100//Metabolic pathways;ko01110//Biosynthesis of secondary metabolites;ko01120//Microbial metabolism in diverse environments;ko01130//Biosynthesis of antibiotics;ko01230//Biosynthesis of amino acids;ko02010//ABC transporters;ko04974//Protein digestion and absorption;ko00970//Aminoacyl-tRNA biosynthesis;ko01210//2-Oxocarboxylic acid metabolism;ko00310//Lysine degradation;ko00300//Lysine biosyn…	Amino acid metabolism;Digestive system;Global and overview maps;Membrane transport;Metabolism of cofactors and vitamins;Translation	Environmental Information Processing;Genetic Information Processing;Metabolism;Organismal Systems
NEG00034	3.45717e+08	3.46781e+08	2.91083e+08	3.2643e+08	3.05514e+08	3.52481e+08	2.14862e+08	1.63154e+08	1.70487e+08	2.0787e+08	2.26359e+08	2.07986e+08	3.28001e+08	1.98453e+08	-0.7249	4.69343e-06	5.18074e-05	2.33564	Leucinic acid	0.992533			-	-	-	129.225	131.071	Lipids and lipid-like molecules	forward	Fatty Acyls	-	-	-	-
NEG00048	5.74721e+08	3.25617e+08	2.9853e+08	3.85693e+08	6.53539e+08	7.08129e+08	3.93975e+08	8.12195e+08	7.94481e+08	9.03419e+08	9.70828e+08	9.20843e+08	4.91038e+08	7.9929e+08	0.702883	0.0203038	0.0435081	2.99635	Dehydroascorbic acid	0.988361			-	-	-	127.934	173.009	Organoheterocyclic compounds	forward	Lactones	C05422	ko01100//Metabolic pathways;ko00053//Ascorbate and aldarate metabolism;ko00480//Glutathione metabolism	Carbohydrate metabolism;Global and overview maps;Metabolism of other amino acids	Metabolism
NEG00059	2.72295e+08	2.93459e+08	2.46667e+08	2.77882e+08	2.77044e+08	3.19114e+08	4.32219e+08	4.1862e+08	3.73803e+08	4.24766e+08	3.78907e+08	4.44733e+08	2.81077e+08	4.12174e+08	0.552292	6.86503e-06	6.55299e-05	2.33493	Methylsuccinic acid	0.981398			-	-	-	361.889	131.035	Lipids and lipid-like molecules	forward	Fatty Acyls	-	-	-	-
NEG00060	1.04045e+08	1.02456e+08	1.01446e+08	8.71312e+07	1.12542e+08	9.52821e+07	1.46636e+08	1.65866e+08	1.32813e+08	1.27179e+08	1.61639e+08	1.43162e+08	1.00484e+08	1.46216e+08	0.541138	8.08665e-05	0.000385954	1.36645	L-Serine	0.980904			C3H7NO3	56-45-1	105.043	373.733	104.035	Organic acids and derivatives	forward	Carboxylic acids and derivatives	C00065	ko01100//Metabolic pathways;ko01110//Biosynthesis of secondary metabolites;ko01120//Microbial metabolism in diverse environments;ko01130//Biosynthesis of antibiotics;ko01230//Biosynthesis of amino acids;ko02010//ABC transporters;ko04974//Protein digestion and absorption;ko05230//Central carbon metabolism in cancer;ko00970//Aminoacyl-tRNA biosynthesis;ko00260//Glycine, serine and threonine metabol…	Amino acid metabolism;Biosynthesis of other secondary metabolites;Cancers;Carbohydrate metabolism;Digestive system;Energy metabolism;Global and overview maps;Lipid metabolism;Membrane transport;Metabolism of other amino acids;Signal transduction;Translation	Environmental Information Processing;Genetic Information Processing;Human Diseases;Metabolism;Organismal Systems
NEG00072	5.2036e+07	4.30725e+07	3.70465e+07	5.14671e+07	4.34294e+07	4.6701e+07	1.97393e+07	1.76027e+07	1.89855e+07	2.27513e+07	2.00906e+07	2.15924e+07	4.56254e+07	2.0127e+07	-1.18071	1.0484e-06	1.51699e-05	1.04299	Xanthine	0.972811			C5H4N4O2	69-89-6	152.033	217.81	151.026	Organoheterocyclic compounds	forward	Imidazopyrimidines	C00385	ko01100//Metabolic pathways;ko01110//Biosynthesis of secondary metabolites;ko01120//Microbial metabolism in diverse environments;ko00230//Purine metabolism;ko00232//Caffeine metabolism	Biosynthesis of other secondary metabolites;Global and overview maps;Nucleotide metabolism	Metabolism
NEG00077	1.48162e+08	1.33294e+08	1.10995e+08	1.50587e+08	1.23023e+08	1.29817e+08	8.44145e+07	7.34208e+07	8.96346e+07	9.52426e+07	9.05374e+07	8.91715e+07	1.32646e+08	8.70702e+07	-0.607334	5.81828e-05	0.000335607	1.35759	Uric acid	0.969944			C5H4N4O3	69-93-2	168.028	324.527	167.021	Organoheterocyclic compounds	forward	Imidazopyrimidines	C00366	ko01100//Metabolic pathways;ko01120//Microbial metabolism in diverse environments;ko00230//Purine metabolism;ko04976//Bile secretion	Digestive system;Global and overview maps;Nucleotide metabolism	Metabolism;Organismal Systems
NEG00080	5.87629e+08	6.55942e+08	5.59016e+08	6.51155e+08	6.07807e+08	6.88199e+08	8.38312e+08	7.98623e+08	7.97968e+08	7.7451e+08	7.97335e+08	8.32667e+08	6.24958e+08	8.06569e+08	0.368039	9.21188e-06	8.0604e-05	2.74707	2-Hydroxyethanesulfonate	0.969439			-	-	-	156.999	124.992	Organic acids and derivatives	forward	Organic sulfonic acids and derivatives	C05123	ko01100//Metabolic pathways;ko00430//Taurine and hypotaurine metabolism	Global and overview maps;Metabolism of other amino acids	Metabolism
NEG00081	1.02909e+09	9.67075e+08	8.69591e+08	1.05457e+09	1.05095e+09	1.02245e+09	1.05652e+09	1.04727e+09	1.07349e+09	1.1023e+09	1.20248e+09	1.23735e+09	9.98955e+08	1.1199e+09	0.164881	0.0199389	0.0431667	1.86096	Pantothenic acid	0.969071			-	-	-	271.284	218.103	Organooxygen compounds	forward	Alcohols and polyols	C00864	ko01100//Metabolic pathways;ko01110//Biosynthesis of secondary metabolites;ko00410//beta-Alanine metabolism;ko00770//Pantothenate and CoA biosynthesis;ko04977//Vitamin digestion and absorption	Digestive system;Global and overview maps;Metabolism of cofactors and vitamins;Metabolism of other amino acids	Metabolism;Organismal Systems
NEG00083	8.17733e+06	4.46984e+06	4.0401e+06	1.01162e+07	9.81548e+06	5.39281e+06	2.75712e+07	4.57242e+07	3.27261e+07	3.16919e+07	3.73426e+07	4.78071e+07	7.00196e+06	3.71438e+07	2.40729	5.95619e-06	5.95619e-05	1.13317	Beta-D-Galactose	0.968767			-	-	-	272.95	179.056	Organic oxygen compounds	forward	Organooxygen compounds	-	-	-	-
NEG00093	2.2264e+08	2.03072e+08	2.33071e+08	2.36372e+08	2.23613e+08	1.9236e+08	1.86345e+08	8.86459e+07	9.51606e+07	1.11086e+08	1.09423e+08	2.06917e+08	2.18521e+08	1.3293e+08	-0.717113	0.00282714	0.00802297	1.7547	4-Acetamidobutanoic acid	0.952608			-	-	-	352.657	144.067	Organic acids and derivatives	forward	Carboxylic acids and derivatives	C02946	ko01100//Metabolic pathways;ko00330//Arginine and proline metabolism	Amino acid metabolism;Global and overview maps	Metabolism
NEG00102	8.72689e+07	9.00959e+07	7.88272e+07	7.08763e+07	8.22202e+07	6.51155e+07	1.07811e+08	1.19846e+08	1.43798e+08	1.49825e+08	1.7335e+08	1.78818e+08	7.90673e+07	1.45575e+08	0.880606	0.000275822	0.00105314	1.59229	L-Tyrosine	0.94156			C9H11NO3	60-18-4	181.074	312.502	180.067	Organic acids and derivatives	forward	Carboxylic acids and derivatives	C00082	ko01100//Metabolic pathways;ko01110//Biosynthesis of secondary metabolites;ko01130//Biosynthesis of antibiotics;ko01230//Biosynthesis of amino acids;ko04974//Protein digestion and absorption;ko05230//Central carbon metabolism in cancer;ko00970//Aminoacyl-tRNA biosynthesis;ko01210//2-Oxocarboxylic acid metabolism;ko00460//Cyanoamino acid metabolism;ko00350//Tyrosine metabolism;ko00360//Phenylalani…	Amino acid metabolism;Biosynthesis of other secondary metabolites;Cancers;Digestive system;Endocrine system;Global and overview maps;Metabolism of cofactors and vitamins;Metabolism of other amino acids;Nervous system;Neurodegenerative diseases;Substance dependence;Translation	Genetic Information Processing;Human Diseases;Metabolism;Organismal Systems
NEG00115	1.85941e+08	1.73349e+08	1.27849e+08	2.25592e+08	1.67059e+08	1.81745e+08	2.8316e+08	2.44836e+08	2.75947e+08	2.85318e+08	2.35962e+08	3.00483e+08	1.76923e+08	2.70951e+08	0.614913	0.000197032	0.000795705	1.89013	L-Arginine	0.909661			C6H14N4O2	74-79-3	174.112	513.848	173.104	Organic acids and derivatives	forward	Carboxylic acids and derivatives	C00062	ko01100//Metabolic pathways;ko01110//Biosynthesis of secondary metabolites;ko01130//Biosynthesis of antibiotics;ko01230//Biosynthesis of amino acids;ko02010//ABC transporters;ko04974//Protein digestion and absorption;ko05230//Central carbon metabolism in cancer;ko00970//Aminoacyl-tRNA biosynthesis;ko00330//Arginine and proline metabolism;ko00261//Monobactam biosynthesis;ko00220//Arginine biosynth…	Amino acid metabolism;Biosynthesis of other secondary metabolites;Cancers;Digestive system;Global and overview maps;Infectious diseases;Membrane transport;Metabolism of other amino acids;Neurodegenerative diseases;Translation	Environmental Information Processing;Genetic Information Processing;Human Diseases;Metabolism;Organismal Systems
NEG00131	5.87322e+08	5.62488e+08	5.50526e+08	5.04832e+08	5.7741e+08	5.81296e+08	8.83182e+08	8.80501e+08	8.7858e+08	7.85191e+08	9.55997e+08	9.51596e+08	5.60646e+08	8.89175e+08	0.665377	3.99589e-07	7.65667e-06	3.74226	Sucrose	0.859164			-	-	-	397.108	341.109	Organic oxygen compounds	forward	Organooxygen compounds	C00089	ko01100//Metabolic pathways;ko02010//ABC transporters;ko04742//Taste transduction;ko04973//Carbohydrate digestion and absorption;ko00052//Galactose metabolism;ko00500//Starch and sucrose metabolism	Carbohydrate metabolism;Digestive system;Global and overview maps;Membrane transport;Sensory system	Environmental Information Processing;Metabolism;Organismal Systems
NEG00133	2.34291e+07	1.64165e+07	1.38465e+07	1.93458e+07	1.99457e+07	1.71433e+07	1.7145e+07	9.43236e+07	9.75947e+07	1.02834e+08	1.50255e+07	1.0035e+08	1.83545e+07	7.12121e+07	1.95599	0.0129824	0.0304924	1.28714	(R)-lipoic acid	0.853275			-	-	-	115.504	205.035	Organoheterocyclic compounds	forward	Dithiolanes	-	-	-	-
NEG00145	3.32752e+08	2.98725e+08	2.83118e+08	2.61044e+08	3.27822e+08	3.53946e+08	1.38771e+08	9.87793e+07	1.2587e+08	1.37082e+08	1.39582e+08	1.25614e+08	3.09568e+08	1.27617e+08	-1.27844	3.59263e-07	7.65667e-06	2.81463	3-Hydroxyvaleric acid	0.804587			-	-	-	155.389	117.056	Lipids and lipid-like molecules	forward	Fatty Acyls	-	-	-	-
NEG00152	6.34795e+06	3.67677e+06	2.95268e+06	4.48268e+06	5.48121e+06	2.17329e+06	2.9575e+07	3.71601e+07	3.62939e+07	4.28577e+07	5.44035e+07	4.16805e+07	4.18576e+06	4.03285e+07	3.26824	1.08356e-06	1.51699e-05	1.23938	3-O-p-Coumaroylquinic acid	0.778748			-	-	-	299.392	337.094	Organic oxygen compounds	forward	Organooxygen compounds	-	-	-	-
NEG00163	1.00744e+09	9.40349e+08	8.93841e+08	1.01147e+09	9.52035e+08	9.76037e+08	6.18527e+08	4.62369e+08	7.13095e+08	7.32737e+08	7.30953e+08	7.02131e+08	9.63529e+08	6.59969e+08	-0.545931	6.97162e-05	0.000348581	3.54186	Dihydrouracil	0.725686			-	-	-	372.927	113.036	Organoheterocyclic compounds	forward	Diazines	C00429	ko01100//Metabolic pathways;ko00240//Pyrimidine metabolism;ko00410//beta-Alanine metabolism;ko00770//Pantothenate and CoA biosynthesis	Global and overview maps;Metabolism of cofactors and vitamins;Metabolism of other amino acids;Nucleotide metabolism	Metabolism
NEG00167	2.8004e+08	2.45263e+08	1.52635e+08	1.79336e+08	1.2026e+08	2.6022e+08	5.02839e+07	3.00171e+07	5.40842e+07	8.55664e+07	5.32043e+07	5.30973e+07	2.06292e+08	5.43755e+07	-1.92366	0.000243318	0.000946237	2.42736	D-Ornithine	0.719833			-	-	-	509.805	131.083	Organic acids and derivatives	forward	Carboxylic acids and derivatives	C00515	ko01100//Metabolic pathways;ko00472//D-Arginine and D-ornithine metabolism	Global and overview maps;Metabolism of other amino acids	Metabolism
NEG00173	2.89629e+09	2.78098e+09	2.72005e+09	2.92442e+09	2.9582e+09	3.01091e+09	2.62827e+09	2.71313e+09	2.52498e+09	2.74786e+09	2.72253e+09	2.88592e+09	2.88181e+09	2.70378e+09	-0.0919966	0.0237812	0.050445	2.24633	7-Methylxanthine	0.682085			-	-	-	311.582	165.04	Organoheterocyclic compounds	forward	Imidazopyrimidines	C16353	ko01100//Metabolic pathways;ko01110//Biosynthesis of secondary metabolites;ko01120//Microbial metabolism in diverse environments;ko00232//Caffeine metabolism	Biosynthesis of other secondary metabolites;Global and overview maps	Metabolism
NEG00174	4.18769e+07	4.22018e+07	3.81848e+07	4.4187e+07	4.42314e+07	4.70946e+07	1.95934e+07	1.51112e+07	2.00641e+07	2.10808e+07	2.18021e+07	1.99117e+07	4.29628e+07	1.95939e+07	-1.13268	3.37284e-08	2.36099e-06	1.01103	Iminodiacetic acid	0.677434			-	-	-	312.786	132.03	Organic acids and derivatives	forward	Carboxylic acids and derivatives	-	-	-	-
NEG00181	3.22668e+07	2.64812e+07	1.95686e+07	3.59337e+07	3.36174e+07	3.30269e+07	7.93169e+07	7.45406e+07	6.79189e+07	7.1315e+07	6.73001e+07	7.03399e+07	3.01491e+07	7.17886e+07	1.25164	9.57185e-08	4.02018e-06	1.33769	N-Acetyl-L-aspartic acid	0.633103			-	-	-	314.41	174.041	Organic acids and derivatives	forward	Carboxylic acids and derivatives	C01042	ko01100//Metabolic pathways;ko00250//Alanine, aspartate and glutamate metabolism	Amino acid metabolism;Global and overview maps	Metabolism
NEG00192	2.57092e+07	1.93826e+07	1.35674e+07	2.45169e+07	1.93883e+07	2.06278e+07	5.17429e+07	6.04235e+07	4.60821e+07	5.36887e+07	5.21403e+07	5.8069e+07	2.0532e+07	5.36911e+07	1.38681	2.54319e-07	7.46239e-06	1.20002	D-Mannose	0.55509			C6H12O6	3458-28-4	180.063	305.551	179.056	Organic oxygen compounds	forward	Organooxygen compounds	C00159	ko01100//Metabolic pathways;ko02010//ABC transporters;ko00051//Fructose and mannose metabolism;ko00520//Amino sugar and nucleotide sugar metabolism;ko00052//Galactose metabolism;ko04142//Lysosome	Carbohydrate metabolism;Global and overview maps;Membrane transport;Transport and catabolism	Cellular Processes;Environmental Information Processing;Metabolism
NEG00200	5.62628e+07	5.44389e+07	5.00954e+07	5.97276e+07	4.53894e+07	4.78221e+07	2.01222e+07	1.64475e+07	2.59318e+07	2.47195e+07	2.57204e+07	1.5602e+07	5.22894e+07	2.14239e+07	-1.2873	9.94515e-07	1.51699e-05	1.14521	3-Isopropylmalate	0.500158			-	-	-	95.0403	175.061	Lipids and lipid-like molecules	forward	Fatty Acyls	C04411	ko01100//Metabolic pathways;ko01110//Biosynthesis of secondary metabolites;ko01230//Biosynthesis of amino acids;ko01210//2-Oxocarboxylic acid metabolism;ko00290//Valine, leucine and isoleucine biosynthesis	Amino acid metabolism;Global and overview maps	Metabolism
NEG00207	4.46587e+07	5.02812e+07	4.42772e+07	4.45105e+07	4.84132e+07	3.36278e+07	9.88458e+07	1.16176e+08	1.26772e+08	1.13011e+08	1.22956e+08	1.60763e+08	4.42948e+07	1.23087e+08	1.47447	4.44891e-06	5.18074e-05	1.81699	Sorbitol	0.423868			-	-	-	296.881	181.071	Organic oxygen compounds	forward	Organooxygen compounds	C00794	ko01100//Metabolic pathways;ko02010//ABC transporters;ko00051//Fructose and mannose metabolism;ko00052//Galactose metabolism	Carbohydrate metabolism;Global and overview maps;Membrane transport	Environmental Information Processing;Metabolism
NEG00209	4.82114e+08	4.77872e+08	4.20871e+08	3.83164e+08	5.27244e+08	4.37985e+08	3.53337e+08	3.2987e+08	3.92412e+08	3.88622e+08	3.69268e+08	4.19212e+08	4.54875e+08	3.75454e+08	-0.276835	0.0089329	0.0218129	1.61796	1,3,7-Trimethyluric acid	0.396981			-	-	-	323.167	209.066	Organoheterocyclic compounds	forward	Imidazopyrimidines	C16361	ko01120//Microbial metabolism in diverse environments;ko00232//Caffeine metabolism	Biosynthesis of other secondary metabolites;Global and overview maps	Metabolism
POS
index	NC-3d-1	NC-3d-2	NC-3d-3	NC-3d-4	NC-3d-5	NC-3d-6	NPV-3d-1	NPV-3d-2	NPV-3d-3	NPV-3d-4	NPV-3d-5	NPV-3d-6	control_mean	case_mean	log2_FC(case_mean/control_mean)	Pvalue	fdr	vip	MS2 name	MS2 score	MS1 name	MS1 ppm	formula	CAS	molecular weight	rt	mz	SuperClass	type	-	C_ID	Pathway	KEGG_B_class	KEGG_A_class
POS00003	8.61221e+08	1.09617e+09	8.04602e+08	8.68562e+08	9.7686e+08	7.99347e+08	1.38012e+09	1.61705e+09	1.5435e+09	1.3884e+09	1.74398e+09	2.23243e+09	9.01126e+08	1.65091e+09	0.873462	0.000280956	0.00117469	3.87429	N-methylvaline	0.999913			-	-	-	273.317	132.102	Organic acids and derivatives	forward	Carboxylic acids and derivatives	-	-	-	-
POS00004	2.36823e+08	2.03392e+08	2.31586e+08	2.15775e+08	2.48936e+08	2.32356e+08	3.00055e+08	3.29117e+08	2.82773e+08	2.73011e+08	2.9977e+08	3.34921e+08	2.28145e+08	3.03275e+08	0.410674	9.46963e-05	0.000566686	1.21534	Neotrehalose	0.999851			-	-	-	396.851	365.105	Organic oxygen compounds	forward	Organooxygen compounds	-	-	-	-
POS00012	2.10216e+08	1.70113e+08	1.82708e+08	1.41169e+08	1.72439e+08	1.64899e+08	2.61438e+08	2.85372e+08	2.40687e+08	2.11896e+08	2.37917e+08	2.39526e+08	1.73591e+08	2.46139e+08	0.503784	0.00035473	0.00142185	1.17068	L-Serine	0.999086			C3H7NO3	56-45-1	105.043	373.87	106.05	Organic acids and derivatives	forward	Carboxylic acids and derivatives	C00065	ko01100//Metabolic pathways;ko01110//Biosynthesis of secondary metabolites;ko01120//Microbial metabolism in diverse environments;ko01130//Biosynthesis of antibiotics;ko01230//Biosynthesis of amino acids;ko02010//ABC transporters;ko04974//Protein digestion and absorption;ko05230//Central carbon metabolism in cancer;ko00970//Aminoacyl-tRNA biosynthesis;ko00260//Glycine, serine and threonine metabol…	Amino acid metabolism;Biosynthesis of other secondary metabolites;Cancers;Carbohydrate metabolism;Digestive system;Energy metabolism;Global and overview maps;Lipid metabolism;Membrane transport;Metabolism of other amino acids;Signal transduction;Translation	Environmental Information Processing;Genetic Information Processing;Human Diseases;Metabolism;Organismal Systems
POS00016	2.82054e+09	2.62823e+09	2.62793e+09	2.40169e+09	2.87452e+09	3.0765e+09	2.35889e+09	2.25801e+09	2.28002e+09	2.40296e+09	2.64822e+09	2.49836e+09	2.73823e+09	2.40774e+09	-0.185565	0.0153193	0.0355495	2.18937	Thiamine	0.998751			-	-	-	359.502	265.112	Organoheterocyclic compounds	forward	Diazines	C00378	ko01100//Metabolic pathways;ko02010//ABC transporters;ko00730//Thiamine metabolism;ko04977//Vitamin digestion and absorption;ko04122//Sulfur relay system	Digestive system;Folding, sorting and degradation;Global and overview maps;Membrane transport;Metabolism of cofactors and vitamins	Environmental Information Processing;Genetic Information Processing;Metabolism;Organismal Systems
POS00017	3.6492e+09	3.90957e+09	2.72386e+09	2.68837e+09	3.90505e+09	4.97671e+09	7.91429e+09	8.40146e+09	6.07695e+09	8.54054e+09	7.97441e+09	9.86534e+09	3.64213e+09	8.12883e+09	1.15827	2.48683e-05	0.000227814	9.58306	D-Proline	0.998725			-	-	-	309.962	116.071	Organic acids and derivatives	forward	Carboxylic acids and derivatives	C00763	ko01100//Metabolic pathways;ko00330//Arginine and proline metabolism	Amino acid metabolism;Global and overview maps	Metabolism
POS00018	9.18573e+07	8.46492e+07	8.20709e+07	6.34513e+07	8.13153e+07	6.45957e+07	1.23004e+08	1.3096e+08	1.58987e+08	1.93478e+08	2.03503e+08	2.23756e+08	7.79899e+07	1.72281e+08	1.14341	0.000288304	0.00119511	1.34203	4-Hydroxybenzaldehyde	0.998679			C7H6O2	123-08-0	122.037	298.663	123.044	Organic oxygen compounds	forward	Organooxygen compounds	C00633	ko01100//Metabolic pathways;ko01120//Microbial metabolism in diverse environments	Global and overview maps	Metabolism
POS00021	2.37271e+08	2.18781e+08	2.13964e+08	2.11827e+08	2.34737e+08	2.49169e+08	1.53809e+08	1.27097e+08	1.73076e+08	1.69295e+08	1.83737e+08	1.76313e+08	2.27625e+08	1.63888e+08	-0.47395	0.000110672	0.000616966	1.10199	2-Aminoacrylic acid	0.998304			-	-	-	373.551	88.0393	Organic acids and derivatives	forward	Carboxylic acids and derivatives	C02218	ko00270//Cysteine and methionine metabolism	Amino acid metabolism	Metabolism
POS00022	5.68793e+08	5.35553e+08	4.17201e+08	6.26222e+08	5.44155e+08	6.10537e+08	7.45109e+08	7.74712e+08	7.95348e+08	8.50116e+08	8.58191e+08	9.14308e+08	5.5041e+08	8.22964e+08	0.580322	4.33558e-05	0.000344714	2.3724	L-Lysine	0.998072			-	-	-	520.121	147.113	Organic acids and derivatives	forward	Carboxylic acids and derivatives	C00047	ko01100//Metabolic pathways;ko01110//Biosynthesis of secondary metabolites;ko01120//Microbial metabolism in diverse environments;ko01130//Biosynthesis of antibiotics;ko01230//Biosynthesis of amino acids;ko02010//ABC transporters;ko04974//Protein digestion and absorption;ko00970//Aminoacyl-tRNA biosynthesis;ko01210//2-Oxocarboxylic acid metabolism;ko00310//Lysine degradation;ko00300//Lysine biosyn…	Amino acid metabolism;Digestive system;Global and overview maps;Membrane transport;Metabolism of cofactors and vitamins;Translation	Environmental Information Processing;Genetic Information Processing;Metabolism;Organismal Systems
POS00024	8.79728e+09	8.11661e+09	8.46566e+09	1.11706e+10	1.01163e+10	9.43241e+09	1.16538e+10	1.26367e+10	1.08376e+10	1.13723e+10	1.08893e+10	1.2084e+10	9.34981e+09	1.15789e+10	0.308494	0.00222218	0.00682124	6.25546	Phosphorylcholine	0.997868			-	-	-	486.279	184.073	Organic nitrogen compounds	forward	Organonitrogen compounds	C00588	ko01100//Metabolic pathways;ko00564//Glycerophospholipid metabolism;ko05231//Choline metabolism in cancer	Cancers;Global and overview maps;Lipid metabolism	Human Diseases;Metabolism
POS00025	1.27749e+08	1.03037e+08	1.16432e+08	1.20472e+08	1.26413e+08	1.16265e+08	1.94742e+08	1.7684e+08	1.48426e+08	1.6425e+08	1.62825e+08	1.88107e+08	1.18395e+08	1.72532e+08	0.543259	4.71165e-05	0.000357055	1.01934	3-Methyladenine	0.99783			-	-	-	236.16	150.077	Organoheterocyclic compounds	forward	Imidazopyrimidines	-	-	-	-
POS00030	1.31365e+09	1.6042e+09	1.22986e+09	1.39884e+09	1.49617e+09	1.25165e+09	1.82793e+09	2.24122e+09	1.96517e+09	1.90428e+09	2.4049e+09	3.12101e+09	1.3824e+09	2.24409e+09	0.698958	0.00185795	0.00588957	4.02399	3,3,5-triiodo-L-thyronine-beta-D-glucuronoside	0.996495			-	-	-	261.649	132.102	Organic acids and derivatives	forward	Carboxylic acids and derivatives	-	-	-	-
POS00036	1.00329e+09	8.78117e+08	8.61644e+08	9.84048e+08	9.59618e+08	9.48457e+08	1.07544e+09	1.21683e+09	1.17035e+09	1.30198e+09	1.22434e+09	1.38467e+09	9.39195e+08	1.22894e+09	0.387914	0.000157509	0.000804123	2.42237	D-Pipecolic acid	0.994971			-	-	-	519.826	130.086	Organic acids and derivatives	forward	Carboxylic acids and derivatives	-	-	-	-
POS00046	2.57673e+08	2.17229e+08	8.95739e+07	1.52133e+08	2.57894e+08	2.74411e+08	3.07695e+07	7.90535e+06	9.77045e+07	8.77812e+07	5.45164e+07	3.04043e+07	2.08153e+08	5.15135e+07	-2.01462	0.000798377	0.00286209	1.59613	D-Ornithine	0.991574			-	-	-	503.475	133.097	Organic acids and derivatives	forward	Carboxylic acids and derivatives	C00515	ko01100//Metabolic pathways;ko00472//D-Arginine and D-ornithine metabolism	Global and overview maps;Metabolism of other amino acids	Metabolism
POS00047	1.02336e+09	9.05608e+08	7.97477e+08	7.11697e+08	7.71865e+08	8.89996e+08	3.877e+08	3.96234e+08	4.5703e+08	5.81552e+08	6.236e+08	6.10206e+08	8.5e+08	5.09387e+08	-0.7387	0.000322645	0.00130402	2.45845	L-Threonine	0.990885			-	-	-	348.879	120.066	Organic acids and derivatives	forward	Carboxylic acids and derivatives	C00188	ko01100//Metabolic pathways;ko01110//Biosynthesis of secondary metabolites;ko01120//Microbial metabolism in diverse environments;ko01130//Biosynthesis of antibiotics;ko01230//Biosynthesis of amino acids;ko02010//ABC transporters;ko04974//Protein digestion and absorption;ko00970//Aminoacyl-tRNA biosynthesis;ko00260//Glycine, serine and threonine metabolism;ko04978//Mineral absorption;ko00290//Vali…	Amino acid metabolism;Biosynthesis of other secondary metabolites;Digestive system;Global and overview maps;Membrane transport;Metabolism of cofactors and vitamins;Translation	Environmental Information Processing;Genetic Information Processing;Metabolism;Organismal Systems
POS00051	7.36097e+08	7.00191e+08	5.91206e+08	8.44248e+08	6.98114e+08	8.08579e+08	5.37937e+08	6.79493e+08	4.75066e+08	4.32195e+08	5.1239e+08	6.00119e+08	7.29739e+08	5.39533e+08	-0.435669	0.00424065	0.0116859	1.67706	N-Acetylhistamine	0.989439			-	-	-	147.627	154.098	Organic acids and derivatives	forward	-	C05135	ko00340//Histidine metabolism	Amino acid metabolism	Metabolism
POS00055	5.58899e+09	4.80431e+09	4.9332e+09	5.68783e+09	5.16706e+09	5.39684e+09	7.57255e+09	7.36228e+09	6.25116e+09	6.96421e+09	6.68402e+09	7.30513e+09	5.26304e+09	7.02323e+09	0.416238	3.29551e-05	0.000275573	5.87306	L-Carnitine	0.988596			C7H15NO3	541-15-1	161.105	351.372	162.112	Organic nitrogen compounds	forward	Organonitrogen compounds	C00318	ko04976//Bile secretion	Digestive system	Organismal Systems
POS00056	9.61573e+07	8.32917e+07	8.38735e+07	9.17064e+07	7.2145e+07	9.95962e+07	1.62277e+08	1.92158e+08	1.36809e+08	1.47897e+08	1.32051e+08	1.74679e+08	8.7795e+07	1.57645e+08	0.844469	4.90926e-05	0.000366306	1.18416	Glycine	0.988069			-	-	-	361.079	76.0393	Organic acids and derivatives	forward	Carboxylic acids and derivatives	C00037	ko01100//Metabolic pathways;ko01110//Biosynthesis of secondary metabolites;ko01120//Microbial metabolism in diverse environments;ko01130//Biosynthesis of antibiotics;ko01230//Biosynthesis of amino acids;ko02010//ABC transporters;ko04974//Protein digestion and absorption;ko05230//Central carbon metabolism in cancer;ko00970//Aminoacyl-tRNA biosynthesis;ko00230//Purine metabolism;ko00260//Glycine, s…	Amino acid metabolism;Cancers;Carbohydrate metabolism;Digestive system;Global and overview maps;Lipid metabolism;Membrane transport;Metabolism of cofactors and vitamins;Metabolism of other amino acids;Nervous system;Nucleotide metabolism;Signaling molecules and interaction;Translation	Environmental Information Processing;Genetic Information Processing;Human Diseases;Metabolism;Organismal Systems
POS00057	2.98336e+08	2.51243e+08	2.2061e+08	2.02973e+08	2.28545e+08	2.53797e+08	1.04313e+08	1.03673e+08	1.27402e+08	1.65945e+08	1.68038e+08	1.65454e+08	2.42584e+08	1.39137e+08	-0.801974	0.000243211	0.00110311	1.35834	2-Azetidinecarboxylic acid	0.98803			-	-	-	348.879	102.055	Organic acids and derivatives	forward	-	-	-	-	-
POS00061	5.15723e+08	5.45175e+08	4.63985e+08	4.81836e+08	5.47995e+08	4.66802e+08	7.24026e+08	8.25888e+08	7.0104e+08	7.27932e+08	9.17827e+08	1.1665e+09	5.03586e+08	8.43868e+08	0.744779	0.00100477	0.00343179	2.53693	Piperidine	0.985882			-	-	-	261.649	86.0964	Organoheterocyclic compounds	forward	Piperidines	C01746	ko04974//Protein digestion and absorption	Digestive system	Organismal Systems
POS00062	1.66143e+09	1.6143e+09	1.39796e+09	1.39148e+09	1.41086e+09	1.50043e+09	2.23054e+09	2.15856e+09	2.03132e+09	2.28277e+09	2.36454e+09	2.87286e+09	1.49607e+09	2.32343e+09	0.635076	7.46561e-05	0.0004893	4.07196	Norvaline	0.985689			C5H11NO2	6600-40-4	117.079	298.102	118.086	Organic acids and derivatives	forward	Carboxylic acids and derivatives	-	-	-	-
POS00063	6.50659e+08	5.23696e+08	4.9644e+08	9.52792e+08	6.43451e+08	6.20799e+08	1.33802e+09	1.42982e+09	1.08459e+09	1.16895e+09	1.14457e+09	1.54732e+09	6.47973e+08	1.28554e+09	0.988374	7.86547e-05	0.000501941	3.55661	L-Acetylcarnitine	0.984665			-	-	-	304.053	204.123	Lipids and lipid-like molecules	forward	Fatty Acyls	C02571	ko04931//Insulin resistance	Endocrine and metabolic diseases	Human Diseases
POS00096	4.12714e+08	3.89644e+08	3.40757e+08	3.78664e+08	3.65363e+08	3.67395e+08	5.05368e+08	6.50381e+08	5.14198e+08	6.33683e+08	6.33938e+08	7.10424e+08	3.75756e+08	6.07998e+08	0.694272	5.28794e-05	0.000382784	2.19407	(alpha-D-mannosyl)7-beta-D-mannosyl-diacetylchitobiosyl-L-asparagine, isoform A (protein)	0.971218			-	-	-	343.811	90.055	Organic acids and derivatives	forward	Carboxylic acids and derivatives	C01401	ko00460//Cyanoamino acid metabolism	Metabolism of other amino acids	Metabolism
POS00101	4.67103e+08	4.4405e+08	3.35879e+08	5.72385e+08	4.6382e+08	4.56128e+08	6.71304e+08	5.86467e+08	5.56342e+08	6.68171e+08	6.10111e+08	6.93977e+08	4.56561e+08	6.31062e+08	0.466975	0.000987584	0.00339701	1.79324	L-Arginine	0.968446			C6H14N4O2	74-79-3	174.112	529.25	175.119	Organic acids and derivatives	forward	Carboxylic acids and derivatives	C00062	ko01100//Metabolic pathways;ko01110//Biosynthesis of secondary metabolites;ko01130//Biosynthesis of antibiotics;ko01230//Biosynthesis of amino acids;ko02010//ABC transporters;ko04974//Protein digestion and absorption;ko05230//Central carbon metabolism in cancer;ko00970//Aminoacyl-tRNA biosynthesis;ko00330//Arginine and proline metabolism;ko00261//Monobactam biosynthesis;ko00220//Arginine biosynth…	Amino acid metabolism;Biosynthesis of other secondary metabolites;Cancers;Digestive system;Global and overview maps;Infectious diseases;Membrane transport;Metabolism of other amino acids;Neurodegenerative diseases;Translation	Environmental Information Processing;Genetic Information Processing;Human Diseases;Metabolism;Organismal Systems
POS00115	2.14249e+09	1.84111e+09	1.98264e+09	2.34428e+09	2.05895e+09	2.05225e+09	1.60977e+09	3.2799e+09	2.50983e+09	2.79245e+09	2.53523e+09	3.01379e+09	2.07028e+09	2.62349e+09	0.34166	0.0475442	0.0915038	2.87939	3-Dehydroxycarnitine	0.961889			-	-	-	375.13	146.118	Lipids and lipid-like molecules	forward	Fatty Acyls	-	-	-	-
POS00116	2.24035e+07	1.77699e+07	1.76205e+07	2.45674e+07	1.96741e+07	1.65764e+07	8.95586e+07	8.58634e+07	7.18692e+07	7.69256e+07	5.95561e+07	9.56658e+07	1.97686e+07	7.99064e+07	2.0151	7.18393e-07	2.3228e-05	1.12214	Phenylacetaldehyde	0.961858			C8H8O	122-78-1	120.058	220.222	121.065	Benzenoids	forward	Benzene and substituted derivatives	C00601	ko01100//Metabolic pathways;ko01120//Microbial metabolism in diverse environments;ko00360//Phenylalanine metabolism	Amino acid metabolism;Global and overview maps	Metabolism
POS00130	9.51906e+08	9.71836e+08	9.04681e+08	7.4062e+08	8.77561e+08	7.3043e+08	1.29399e+09	1.47495e+09	1.72604e+09	2.04989e+09	2.15863e+09	2.39007e+09	8.62839e+08	1.84893e+09	1.09953	0.000243367	0.00110311	4.36396	L-Tyrosine	0.943985			C9H11NO3	60-18-4	181.074	298.704	182.081	Organic acids and derivatives	forward	Carboxylic acids and derivatives	C00082	ko01100//Metabolic pathways;ko01110//Biosynthesis of secondary metabolites;ko01130//Biosynthesis of antibiotics;ko01230//Biosynthesis of amino acids;ko04974//Protein digestion and absorption;ko05230//Central carbon metabolism in cancer;ko00970//Aminoacyl-tRNA biosynthesis;ko01210//2-Oxocarboxylic acid metabolism;ko00460//Cyanoamino acid metabolism;ko00350//Tyrosine metabolism;ko00360//Phenylalani…	Amino acid metabolism;Biosynthesis of other secondary metabolites;Cancers;Digestive system;Endocrine system;Global and overview maps;Metabolism of cofactors and vitamins;Metabolism of other amino acids;Nervous system;Neurodegenerative diseases;Substance dependence;Translation	Genetic Information Processing;Human Diseases;Metabolism;Organismal Systems
POS00147	8.29359e+08	7.18415e+08	8.25093e+08	8.2007e+08	6.79673e+08	7.89963e+08	3.1571e+08	1.79241e+08	1.43788e+08	1.54528e+08	1.92448e+08	1.5031e+08	7.77096e+08	1.89337e+08	-2.03713	1.9665e-08	1.58959e-06	3.58313	1H-Indole-2,3-dione	0.922231			-	-	-	51.7647	148.039	Organoheterocyclic compounds	forward	Indoles and derivatives	-	-	-	-
POS00150	4.53333e+06	1.68998e+06	4.09632e+06	3.60883e+07	2.57728e+06	1.67637e+06	1.05505e+08	8.13904e+07	5.02053e+07	5.9512e+07	6.90916e+07	9.56995e+07	8.44359e+06	7.69006e+07	3.18707	5.80544e-05	0.000408063	1.13891	Conhydrinone	0.916351			-	-	-	346.349	142.123	Organoheterocyclic compounds	forward	Piperidines	-	-	-	-
POS00177	2.95599e+08	2.43302e+08	2.75179e+08	2.73334e+08	2.01651e+08	2.7417e+08	5.94615e+08	6.9422e+08	5.65247e+08	5.36987e+08	4.01365e+08	5.741e+08	2.60539e+08	5.61089e+08	1.10673	2.56494e-05	0.000230369	2.46003	1-Methylhistidine	0.890147			C7H11N3O2	332-80-9	169.085	360.457	170.092	Organic acids and derivatives	forward	Carboxylic acids and derivatives	C01152	ko00340//Histidine metabolism	Amino acid metabolism	Metabolism
POS00191	1.93589e+08	1.60033e+08	1.48565e+08	1.23598e+08	1.5121e+08	1.65564e+08	6.56417e+07	5.43134e+07	6.99922e+07	1.0846e+08	1.04462e+08	9.96794e+07	1.57093e+08	8.37581e+07	-0.907321	0.000258966	0.00112997	1.15578	Aminoacetone	0.8662			-	-	-	348.881	74.06	Organic oxygen compounds	forward	Organooxygen compounds	C01888	ko00260//Glycine, serine and threonine metabolism	Amino acid metabolism	Metabolism
POS00266	1.49021e+08	1.56323e+08	1.46181e+08	1.4729e+08	1.70329e+08	1.69405e+08	2.03754e+08	1.97268e+08	2.02785e+08	2.26874e+08	2.75477e+08	2.43315e+08	1.56425e+08	2.24912e+08	0.523893	0.000401839	0.00159748	1.12156	SM(d18:1/16:0)	0.751222			-	-	-	176.774	703.572	Lipids and lipid-like molecules	forward	Sphingolipids	C00550	ko01100//Metabolic pathways;ko04071//Sphingolipid signaling pathway;ko00600//Sphingolipid metabolism	Global and overview maps;Lipid metabolism;Signal transduction	Environmental Information Processing;Metabolism
POS00281	4.30081e+08	3.81253e+08	3.75629e+08	3.85429e+08	4.03288e+08	3.72014e+08	5.96348e+08	6.25867e+08	5.94886e+08	6.84039e+08	6.96735e+08	6.89431e+08	3.91282e+08	6.47884e+08	0.727526	2.97396e-07	1.31125e-05	2.32889	PC(20:3(8Z,11Z,14Z)/14:0)	0.728334			-	-	-	143.833	756.551	Lipids and lipid-like molecules	forward	Glycerophospholipids	C00157	ko01100//Metabolic pathways;ko01110//Biosynthesis of secondary metabolites;ko00564//Glycerophospholipid metabolism;ko05231//Choline metabolism in cancer;ko04723//Retrograde endocannabinoid signaling;ko00591//Linoleic acid metabolism;ko00592//alpha-Linolenic acid metabolism;ko00590//Arachidonic acid metabolism	Cancers;Global and overview maps;Lipid metabolism;Nervous system	Human Diseases;Metabolism;Organismal Systems
POS00282	2.31797e+08	2.91122e+08	2.67775e+08	2.40186e+08	3.19085e+08	2.68997e+08	3.9011e+08	3.59479e+08	3.29506e+08	3.51889e+08	4.15347e+08	3.90904e+08	2.69827e+08	3.72873e+08	0.466649	0.000225809	0.0010737	1.38294	PC(20:1(11Z)/14:0)	0.728325			-	-	-	142.583	760.584	Lipids and lipid-like molecules	forward	Glycerophospholipids	C00157	ko01100//Metabolic pathways;ko01110//Biosynthesis of secondary metabolites;ko00564//Glycerophospholipid metabolism;ko05231//Choline metabolism in cancer;ko04723//Retrograde endocannabinoid signaling;ko00591//Linoleic acid metabolism;ko00592//alpha-Linolenic acid metabolism;ko00590//Arachidonic acid metabolism	Cancers;Global and overview maps;Lipid metabolism;Nervous system	Human Diseases;Metabolism;Organismal Systems
POS00310	7.51023e+07	8.07818e+07	5.94985e+07	5.75597e+07	6.71156e+07	6.71513e+07	0	0	0	0	0	0	6.78682e+07	1	-26.0162	4.20406e-09	5.09742e-07	1.18256	N6-Acetyl-L-lysine	0.691048			C8H16N2O3	692-04-6	188.116	347.337	189.124	Organic acids and derivatives	forward	Carboxylic acids and derivatives	C02727	ko00310//Lysine degradation	Amino acid metabolism	Metabolism
POS00322	1.86085e+08	1.50245e+08	1.63716e+08	2.15132e+08	1.85905e+08	1.74747e+08	8.34027e+07	9.54295e+07	7.37063e+07	1.00487e+08	7.78633e+07	1.1527e+08	1.79305e+08	9.10265e+07	-0.978056	1.25911e-05	0.000145397	1.31635	Calystegin A3	0.682065			-	-	-	284.104	160.097	Alkaloids and derivatives	forward	Tropane alkaloids	-	-	-	-
POS00330	1.69313e+08	1.79239e+08	1.65155e+08	1.4136e+08	1.88022e+08	2.1033e+08	2.37845e+08	3.05832e+08	2.1876e+08	2.29079e+08	2.5991e+08	3.23846e+08	1.7557e+08	2.62545e+08	0.58052	0.00143837	0.00474563	1.27754	Histidinal	0.664705			-	-	-	129.172	140.082	Organic nitrogen compounds	forward	Organonitrogen compounds	-	-	-	-
POS00336	1.85585e+08	1.59945e+08	1.69003e+08	7.89018e+07	1.56122e+08	8.32539e+07	2.41732e+08	2.61929e+08	2.19112e+08	2.38845e+08	2.04663e+08	2.51739e+08	1.38802e+08	2.36337e+08	0.767816	0.000802566	0.00286209	1.34658	Sparfloxacin	0.658449			C19H22F2N4O3	110871-86-8	392.166	360.742	197.09	Organoheterocyclic compounds	forward	Quinolines and derivatives	C07662	ko02010//ABC transporters	Membrane transport	Environmental Information Processing
POS00338	3.31929e+08	2.2603e+08	2.31694e+08	4.06371e+08	2.5972e+08	3.16226e+08	7.11252e+08	5.73181e+08	4.06351e+08	3.99093e+08	3.82273e+08	4.34694e+08	2.95328e+08	4.84474e+08	0.7141	0.0107651	0.0258469	1.6506	Mimosine	0.655203			-	-	-	177.459	199.071	Organic acids and derivatives	forward	Fatty Acyls	-	-	-	-
POS00350	9.41751e+08	9.65608e+08	1.08551e+09	9.98942e+08	1.07956e+09	1.09409e+09	9.10065e+08	6.89583e+08	6.98748e+08	7.64614e+08	8.25012e+08	7.80159e+08	1.02758e+09	7.7803e+08	-0.401349	0.00018436	0.000912392	2.28367	N-Acetylleucine	0.643562			-	-	-	317.318	174.113	Organic acids and derivatives	forward	Carboxylic acids and derivatives	-	-	-	-
POS00359	2.25653e+09	1.93788e+09	2.2263e+09	1.98231e+09	1.90129e+09	1.9002e+09	1.18832e+09	1.21536e+09	1.03629e+09	1.33339e+09	1.16642e+09	1.36373e+09	2.03409e+09	1.21725e+09	-0.740753	1.77461e-06	3.9912e-05	4.12595	Aminocaproic acid	0.627973			-	-	-	354.147	146.082	Lipids and lipid-like molecules	forward	Fatty Acyls	C02378	ko01100//Metabolic pathways;ko01120//Microbial metabolism in diverse environments	Global and overview maps	Metabolism
POS00375	1.60641e+08	1.36736e+08	1.57806e+08	1.41838e+08	1.38223e+08	1.6909e+08	8.68617e+07	8.46942e+07	7.00211e+07	9.39408e+07	8.36221e+07	9.09865e+07	1.50722e+08	8.50211e+07	-0.826003	1.41374e-06	3.49356e-05	1.17799	3-(Methylthio)hexanal	0.592423			-	-	-	354.118	147.084	Organic oxygen compounds	forward	Organooxygen compounds	-	-	-	-
POS00412	3.92664e+08	3.20145e+08	4.35644e+08	2.49596e+08	3.22173e+08	2.84548e+08	4.81593e+08	5.47371e+08	6.9806e+08	8.4606e+08	8.74586e+08	9.8655e+08	3.34128e+08	7.39037e+08	1.14524	0.00079913	0.00286209	2.70085	2-Hydroxycinnamic acid	0.530819			-	-	-	298.717	165.054	Phenylpropanoids and polyketides	forward	Cinnamic acids and derivatives	C01772	ko01110//Biosynthesis of secondary metabolites;ko01120//Microbial metabolism in diverse environments;ko00360//Phenylalanine metabolism	Amino acid metabolism;Global and overview maps	Metabolism
POS00430	7.9968e+08	6.259e+08	6.91958e+08	8.25325e+08	8.23291e+08	9.23324e+08	1.03452e+09	9.14209e+08	8.69438e+08	9.68964e+08	8.88001e+08	9.58365e+08	7.8158e+08	9.38916e+08	0.264604	0.0103136	0.0250104	1.51171	4-Guanidinobutanoic acid	0.498766			-	-	-	357.619	146.092	Organic acids and derivatives	forward	Stilbenes	C01035	ko01100//Metabolic pathways;ko00330//Arginine and proline metabolism	Amino acid metabolism;Global and overview maps	Metabolism
