# Supplementary material for: Global Metabolic Profiling of Baculovirus Infection in Silkworm Hemolymph Shows the Importance of Amino-Acid Metabolism
Source: Viruses. 2021 May 6;13(5):841. doi: 10.3390/v13050841 (PMC8148188; doi:10.3390/v13050841)
Supplement: Supplementary file 1 [file viruses-13-00841-s001.zip › Supplementary Data Sheet S2.xlsx]

## Sheet: 1 dpi
KEGG_A_class	KEGG_B_class	Pathway	NC-1d-vs-NPV-1d (45)	All (307)	Pvalue	Qvalue	Pathway ID	Metabolites
Environmental Information Processing	Membrane transport	ABC transporters	15	34	8.1e-06	0.000510212	ko02010	POS00012;POS00016;POS00019;POS00022;POS00042;POS00047;POS00101;NEG00011;NEG00017;NEG00056;NEG00060;NEG00089;NEG00115;NEG00131;NEG00207
Genetic Information Processing	Translation	Aminoacyl-tRNA biosynthesis	11	25	0.000195016	0.00614301	ko00970	POS00012;POS00022;POS00042;POS00047;POS00101;NEG00011;NEG00017;NEG00056;NEG00060;NEG00078;NEG00115
Organismal Systems	Digestive system	Protein digestion and absorption	12	32	0.000591762	0.012427	ko04974	POS00012;POS00022;POS00042;POS00047;POS00061;POS00101;NEG00011;NEG00017;NEG00056;NEG00060;NEG00078;NEG00115
Metabolism	Biosynthesis of other secondary metabolites	Monobactam biosynthesis	5	9	0.00438697	0.0690947	ko00261	POS00012;POS00047;POS00101;NEG00060;NEG00115
Metabolism	Global and overview maps	Biosynthesis of amino acids	12	44	0.0137647	0.132784	ko01230	POS00012;POS00022;POS00042;POS00047;POS00101;NEG00011;NEG00017;NEG00018;NEG00056;NEG00060;NEG00078;NEG00115
Human Diseases	Cancers	Central carbon metabolism in cancer	9	29	0.0144309	0.132784	ko05230	POS00012;POS00042;POS00101;NEG00011;NEG00018;NEG00056;NEG00060;NEG00078;NEG00115
Organismal Systems	Digestive system	Mineral absorption	6	16	0.0181544	0.132784	ko04978	POS00012;POS00047;NEG00011;NEG00056;NEG00060;NEG00078
Human Diseases	Neurodegenerative diseases	Amyotrophic lateral sclerosis (ALS)	2	2	0.0210768	0.132784	ko05014	POS00101;NEG00115
Human Diseases	Infectious diseases	Salmonella infection	2	2	0.0210768	0.132784	ko05132	POS00101;NEG00115
Human Diseases	Infectious diseases	Chagas disease (American trypanosomiasis)	2	2	0.0210768	0.132784	ko05142	POS00101;NEG00115
Metabolism	Metabolism of other amino acids	D-Arginine and D-ornithine metabolism	3	5	0.0238902	0.136826	ko00472	POS00101;NEG00115;NEG00167
Metabolism	Amino acid metabolism	Histidine metabolism	5	14	0.0390038	0.20477	ko00340	POS00042;POS00051;POS00161;POS00177;NEG00049
Metabolism	Amino acid metabolism	Glycine, serine and threonine metabolism	6	19	0.0432491	0.209592	ko00260	POS00012;POS00019;POS00047;NEG00060;NEG00078;NEG00089
Human Diseases	Infectious diseases	Amoebiasis	2	3	0.0572875	0.257794	ko05146	POS00101;NEG00115
Organismal Systems	Sensory system	Taste transduction	3	7	0.0673946	0.283057	ko04742	NEG00005;NEG00018;NEG00131
Metabolism	Carbohydrate metabolism	Galactose metabolism	2	4	0.103921	0.368699	ko00052	NEG00131;NEG00207
Metabolism	Metabolism of cofactors and vitamins	Biotin metabolism	2	4	0.103921	0.368699	ko00780	POS00022;NEG00017
Metabolism	Amino acid metabolism	Arginine and proline metabolism	5	18	0.105343	0.368699	ko00330	POS00017;POS00101;NEG00011;NEG00093;NEG00115
Metabolism	Global and overview maps	Biosynthesis of antibiotics	11	53	0.123461	0.409369	ko01130	POS00012;POS00022;POS00047;POS00101;POS00136;NEG00011;NEG00017;NEG00018;NEG00060;NEG00078;NEG00115
Genetic Information Processing	Folding, sorting and degradation	Sulfur relay system	1	1	0.14658	0.430795	ko04122	POS00016
Environmental Information Processing	Signal transduction	mTOR signaling pathway	1	1	0.14658	0.430795	ko04150	NEG00056
Metabolism	Biosynthesis of other secondary metabolites	Caffeine metabolism	2	5	0.157274	0.430795	ko00232	NEG00173;NEG00209
Metabolism	Energy metabolism	Sulfur metabolism	2	5	0.157274	0.430795	ko00920	POS00012;NEG00060
Metabolism	Global and overview maps	Microbial metabolism in diverse environments	12	62	0.165461	0.434334	ko01120	POS00012;POS00020;POS00022;POS00047;POS00285;POS00359;NEG00017;NEG00018;NEG00031;NEG00060;NEG00173;NEG00209
Metabolism	Global and overview maps	2-Oxocarboxylic acid metabolism	5	22	0.205378	0.517553	ko01210	POS00022;NEG00017;NEG00018;NEG00056;NEG00078
Metabolism	Amino acid metabolism	Arginine biosynthesis	2	6	0.214471	0.519679	ko00220	POS00101;NEG00115
Organismal Systems	Digestive system	Vitamin digestion and absorption	2	7	0.273301	0.637702	ko04977	POS00016;NEG00081
Metabolism	Metabolism of other amino acids	beta-Alanine metabolism	3	13	0.293511	0.660399	ko00410	POS00042;NEG00081;NEG00163
Metabolism	Carbohydrate metabolism	Glyoxylate and dicarboxylate metabolism	3	14	0.337349	0.706948	ko00630	POS00012;NEG00018;NEG00060
Metabolism	Carbohydrate metabolism	Starch and sucrose metabolism	1	3	0.37948	0.706948	ko00500	NEG00131
Organismal Systems	Nervous system	Serotonergic synapse	1	3	0.37948	0.706948	ko04726	NEG00078
Human Diseases	Infectious diseases	African trypanosomiasis	1	3	0.37948	0.706948	ko05143	NEG00078
Metabolism	Amino acid metabolism	Lysine biosynthesis	2	9	0.389632	0.706948	ko00300	POS00022;NEG00017
Metabolism	Amino acid metabolism	Alanine, aspartate and glutamate metabolism	2	10	0.445018	0.706948	ko00250	NEG00018;NEG00181
Metabolism	Metabolism of cofactors and vitamins	Pantothenate and CoA biosynthesis	2	10	0.445018	0.706948	ko00770	NEG00081;NEG00163
Metabolism	Metabolism of other amino acids	Cyanoamino acid metabolism	3	17	0.466772	0.706948	ko00460	POS00012;POS00096;NEG00060
Metabolism	Amino acid metabolism	Valine, leucine and isoleucine degradation	1	4	0.471334	0.706948	ko00280	NEG00056
Metabolism	Metabolism of other amino acids	Taurine and hypotaurine metabolism	1	4	0.471334	0.706948	ko00430	NEG00080
Metabolism	Metabolism of cofactors and vitamins	Porphyrin and chlorophyll metabolism	1	4	0.471334	0.706948	ko00860	POS00047
Human Diseases	Endocrine and metabolic diseases	Insulin resistance	1	4	0.471334	0.706948	ko04931	POS00063
Metabolism	Amino acid metabolism	Valine, leucine and isoleucine biosynthesis	2	11	0.497648	0.706948	ko00290	POS00047;NEG00056
Metabolism	Lipid metabolism	Sphingolipid metabolism	2	11	0.497648	0.706948	ko00600	POS00012;NEG00060
Metabolism	Global and overview maps	Metabolic pathways	33	223	0.53472	0.706948	ko01100	POS00002;POS00012;POS00016;POS00017;POS00019;POS00020;POS00022;POS00024;POS00042;POS00047;POS00101;POS00359;NEG00005;NEG00011;NEG00017;NEG00018;NEG00031;NEG00048;NEG00056;NEG00060;NEG00078;NEG00080;NEG00081;NEG00089;NEG00093;NEG00099;NEG00115;NEG00131;NEG00163;NEG00167;NEG00173;NEG00181;NEG00207
Metabolism	Amino acid metabolism	Cysteine and methionine metabolism	2	12	0.547131	0.706948	ko00270	POS00012;NEG00060
Environmental Information Processing	Signal transduction	Sphingolipid signaling pathway	2	12	0.547131	0.706948	ko04071	POS00012;NEG00060
Metabolism	Nucleotide metabolism	Purine metabolism	3	19	0.547238	0.706948	ko00230	POS00002;POS00020;NEG00031
Metabolism	Global and overview maps	Carbon metabolism	3	19	0.547238	0.706948	ko01200	POS00012;NEG00018;NEG00060
Metabolism	Amino acid metabolism	Tryptophan metabolism	1	5	0.549848	0.706948	ko00380	NEG00078
Organismal Systems	Digestive system	Carbohydrate digestion and absorption	1	5	0.549848	0.706948	ko04973	NEG00131
Metabolism	Carbohydrate metabolism	Ascorbate and aldarate metabolism	1	6	0.616924	0.746143	ko00053	NEG00048
Metabolism	Metabolism of other amino acids	Glutathione metabolism	1	6	0.616924	0.746143	ko00480	NEG00048
Metabolism	Amino acid metabolism	Lysine degradation	2	14	0.635892	0.746143	ko00310	POS00022;NEG00017
Metabolism	Carbohydrate metabolism	Citrate cycle (TCA cycle)	1	7	0.674195	0.746143	ko00020	NEG00018
Metabolism	Carbohydrate metabolism	Fructose and mannose metabolism	1	7	0.674195	0.746143	ko00051	NEG00207
Metabolism	Amino acid metabolism	Phenylalanine, tyrosine and tryptophan biosynthesis	1	7	0.674195	0.746143	ko00400	NEG00078
Metabolism	Metabolism of cofactors and vitamins	Thiamine metabolism	1	7	0.674195	0.746143	ko00730	POS00016
Metabolism	Nucleotide metabolism	Pyrimidine metabolism	2	15	0.675082	0.746143	ko00240	NEG00099;NEG00163
Organismal Systems	Endocrine system	Glucagon signaling pathway	1	8	0.723065	0.785399	ko04922	NEG00018
Organismal Systems	Digestive system	Bile secretion	1	9	0.764745	0.816592	ko04976	POS00055
Metabolism	Metabolism of cofactors and vitamins	Nicotinate and nicotinamide metabolism	1	12	0.856295	0.89911	ko00760	POS00028
Metabolism	Global and overview maps	Biosynthesis of secondary metabolites	14	119	0.905541	0.935231	ko01110	POS00012;POS00022;POS00042;POS00047;POS00101;NEG00011;NEG00017;NEG00018;NEG00056;NEG00060;NEG00078;NEG00081;NEG00115;NEG00173
Human Diseases	Cancers	Choline metabolism in cancer	1	31	0.994451	0.998428	ko05231	POS00024
Metabolism	Lipid metabolism	Glycerophospholipid metabolism	1	38	0.998428	0.998428	ko00564	POS00024

## Sheet: 3 dpi
KEGG_A_class	KEGG_B_class	Pathway	NC-3d-vs-NPV-3d (51)	All (307)	Pvalue	Qvalue	Pathway ID	Metabolites
Metabolism	Biosynthesis of other secondary metabolites	Monobactam biosynthesis	7	9	6.65217e-05	0.00558782	ko00261	POS00012;POS00047;POS00101;POS00130;NEG00060;NEG00102;NEG00115
Environmental Information Processing	Membrane transport	ABC transporters	14	34	0.000244704	0.0102776	ko02010	POS00012;POS00016;POS00022;POS00047;POS00056;POS00101;POS00336;NEG00011;NEG00017;NEG00060;NEG00115;NEG00131;NEG00192;NEG00207
Genetic Information Processing	Translation	Aminoacyl-tRNA biosynthesis	11	25	0.000680654	0.0190583	ko00970	POS00012;POS00022;POS00047;POS00056;POS00101;POS00130;NEG00011;NEG00017;NEG00060;NEG00102;NEG00115
Organismal Systems	Digestive system	Protein digestion and absorption	12	32	0.00212754	0.0446783	ko04974	POS00012;POS00022;POS00047;POS00056;POS00061;POS00101;POS00130;NEG00011;NEG00017;NEG00060;NEG00102;NEG00115
Metabolism	Metabolism of other amino acids	D-Arginine and D-ornithine metabolism	4	5	0.00301559	0.0506619	ko00472	POS00046;POS00101;NEG00115;NEG00167
Metabolism	Carbohydrate metabolism	Galactose metabolism	3	4	0.0153779	0.18996	ko00052	NEG00131;NEG00192;NEG00207
Metabolism	Metabolism of cofactors and vitamins	Thiamine metabolism	4	7	0.0162181	0.18996	ko00730	POS00016;POS00056;POS00130;NEG00102
Metabolism	Amino acid metabolism	Phenylalanine metabolism	5	11	0.0219313	0.18996	ko00360	POS00116;POS00130;POS00412;NEG00012;NEG00102
Metabolism	Global and overview maps	Microbial metabolism in diverse environments	16	62	0.0268847	0.18996	ko01120	POS00012;POS00018;POS00022;POS00047;POS00056;POS00116;POS00359;POS00412;NEG00001;NEG00012;NEG00017;NEG00060;NEG00072;NEG00077;NEG00173;NEG00209
Human Diseases	Neurodegenerative diseases	Amyotrophic lateral sclerosis (ALS)	2	2	0.0271444	0.18996	ko05014	POS00101;NEG00115
Human Diseases	Infectious diseases	Salmonella infection	2	2	0.0271444	0.18996	ko05132	POS00101;NEG00115
Human Diseases	Infectious diseases	Chagas disease (American trypanosomiasis)	2	2	0.0271444	0.18996	ko05142	POS00101;NEG00115
Human Diseases	Cancers	Central carbon metabolism in cancer	9	29	0.032936	0.18996	ko05230	POS00012;POS00056;POS00101;POS00130;NEG00011;NEG00012;NEG00060;NEG00102;NEG00115
Metabolism	Biosynthesis of other secondary metabolites	Caffeine metabolism	3	5	0.0339214	0.18996	ko00232	NEG00072;NEG00173;NEG00209
Metabolism	Energy metabolism	Sulfur metabolism	3	5	0.0339214	0.18996	ko00920	POS00012;NEG00012;NEG00060
Metabolism	Global and overview maps	Biosynthesis of amino acids	12	44	0.0382063	0.200583	ko01230	POS00012;POS00022;POS00047;POS00056;POS00101;POS00130;NEG00011;NEG00017;NEG00060;NEG00102;NEG00115;NEG00200
Metabolism	Metabolism of other amino acids	Cyanoamino acid metabolism	6	17	0.0447625	0.221179	ko00460	POS00012;POS00056;POS00096;POS00130;NEG00060;NEG00102
Metabolism	Amino acid metabolism	Arginine and proline metabolism	6	18	0.0586225	0.273572	ko00330	POS00017;POS00101;POS00430;NEG00011;NEG00093;NEG00115
Metabolism	Metabolism of cofactors and vitamins	Ubiquinone and other terpenoid-quinone biosynthesis	2	3	0.0727114	0.290846	ko00130	POS00130;NEG00102
Organismal Systems	Endocrine system	Melanogenesis	2	3	0.0727114	0.290846	ko04916	POS00130;NEG00102
Human Diseases	Infectious diseases	Amoebiasis	2	3	0.0727114	0.290846	ko05146	POS00101;NEG00115
Organismal Systems	Digestive system	Mineral absorption	5	16	0.106441	0.406413	ko04978	POS00012;POS00047;POS00056;NEG00011;NEG00060
Metabolism	Metabolism of cofactors and vitamins	Biotin metabolism	2	4	0.130045	0.420145	ko00780	POS00022;NEG00017
Metabolism	Metabolism of cofactors and vitamins	Porphyrin and chlorophyll metabolism	2	4	0.130045	0.420145	ko00860	POS00047;POS00056
Human Diseases	Substance dependence	Cocaine addiction	2	4	0.130045	0.420145	ko05030	POS00130;NEG00102
Human Diseases	Substance dependence	Amphetamine addiction	2	4	0.130045	0.420145	ko05031	POS00130;NEG00102
Metabolism	Global and overview maps	Biosynthesis of antibiotics	12	53	0.137844	0.428848	ko01130	POS00012;POS00022;POS00047;POS00056;POS00101;POS00130;NEG00011;NEG00012;NEG00017;NEG00060;NEG00102;NEG00115
Genetic Information Processing	Folding, sorting and degradation	Sulfur relay system	1	1	0.166124	0.452963	ko04122	POS00016
Cellular Processes	Transport and catabolism	Lysosome	1	1	0.166124	0.452963	ko04142	NEG00192
Metabolism	Amino acid metabolism	Lysine degradation	4	14	0.187852	0.452963	ko00310	POS00022;POS00056;POS00310;NEG00017
Metabolism	Carbohydrate metabolism	Glyoxylate and dicarboxylate metabolism	4	14	0.187852	0.452963	ko00630	POS00012;POS00056;NEG00012;NEG00060
Metabolism	Amino acid metabolism	Glycine, serine and threonine metabolism	5	19	0.190986	0.452963	ko00260	POS00012;POS00047;POS00056;POS00191;NEG00060
Organismal Systems	Nervous system	Dopaminergic synapse	2	5	0.194127	0.452963	ko04728	POS00130;NEG00102
Organismal Systems	Endocrine system	Prolactin signaling pathway	2	5	0.194127	0.452963	ko04917	POS00130;NEG00102
Human Diseases	Neurodegenerative diseases	Parkinson disease	2	5	0.194127	0.452963	ko05012	POS00130;NEG00102
Human Diseases	Substance dependence	Alcoholism	2	5	0.194127	0.452963	ko05034	POS00130;NEG00102
Metabolism	Amino acid metabolism	Arginine biosynthesis	2	6	0.261233	0.57514	ko00220	POS00101;NEG00115
Metabolism	Metabolism of other amino acids	Glutathione metabolism	2	6	0.261233	0.57514	ko00480	POS00056;NEG00048
Metabolism	Lipid metabolism	Sphingolipid metabolism	3	11	0.269658	0.57514	ko00600	POS00012;POS00266;NEG00060
Metabolism	Global and overview maps	2-Oxocarboxylic acid metabolism	5	22	0.293074	0.57514	ko01210	POS00022;POS00130;NEG00017;NEG00102;NEG00200
Metabolism	Energy metabolism	Oxidative phosphorylation	1	2	0.305103	0.57514	ko00190	NEG00012
Metabolism	Amino acid metabolism	Cysteine and methionine metabolism	3	12	0.319592	0.57514	ko00270	POS00012;POS00021;NEG00060
Metabolism	Amino acid metabolism	Tyrosine metabolism	3	12	0.319592	0.57514	ko00350	POS00130;NEG00012;NEG00102
Environmental Information Processing	Signal transduction	Sphingolipid signaling pathway	3	12	0.319592	0.57514	ko04071	POS00012;POS00266;NEG00060
Metabolism	Carbohydrate metabolism	Fructose and mannose metabolism	2	7	0.328651	0.57514	ko00051	NEG00192;NEG00207
Metabolism	Amino acid metabolism	Phenylalanine, tyrosine and tryptophan biosynthesis	2	7	0.328651	0.57514	ko00400	POS00130;NEG00102
Organismal Systems	Sensory system	Taste transduction	2	7	0.328651	0.57514	ko04742	NEG00005;NEG00131
Organismal Systems	Digestive system	Vitamin digestion and absorption	2	7	0.328651	0.57514	ko04977	POS00016;NEG00081
Metabolism	Global and overview maps	Carbon metabolism	4	19	0.390354	0.669178	ko01200	POS00012;POS00056;NEG00012;NEG00060
Metabolism	Lipid metabolism	Primary bile acid biosynthesis	1	3	0.421299	0.68056	ko00120	POS00056
Metabolism	Carbohydrate metabolism	Starch and sucrose metabolism	1	3	0.421299	0.68056	ko00500	NEG00131
Organismal Systems	Nervous system	GABAergic synapse	1	3	0.421299	0.68056	ko04727	NEG00012
Metabolism	Global and overview maps	Metabolic pathways	38	223	0.444769	0.698487	ko01100	POS00012;POS00016;POS00017;POS00018;POS00022;POS00024;POS00046;POS00047;POS00056;POS00101;POS00116;POS00130;POS00266;POS00281;POS00282;POS00359;POS00430;NEG00005;NEG00011;NEG00012;NEG00017;NEG00048;NEG00060;NEG00072;NEG00077;NEG00080;NEG00081;NEG00093;NEG00102;NEG00115;NEG00131;NEG00163;NEG00167;NEG00173;NEG00181;NEG00192;NEG00200;NEG00207
Metabolism	Amino acid metabolism	Lysine biosynthesis	2	9	0.457343	0.698487	ko00300	POS00022;NEG00017
Organismal Systems	Digestive system	Bile secretion	2	9	0.457343	0.698487	ko04976	POS00055;NEG00077
Metabolism	Amino acid metabolism	Alanine, aspartate and glutamate metabolism	2	10	0.516454	0.725737	ko00250	NEG00012;NEG00181
Metabolism	Metabolism of cofactors and vitamins	Pantothenate and CoA biosynthesis	2	10	0.516454	0.725737	ko00770	NEG00081;NEG00163
Metabolism	Global and overview maps	Degradation of aromatic compounds	2	10	0.516454	0.725737	ko01220	NEG00001;NEG00012
Metabolism	Metabolism of other amino acids	Taurine and hypotaurine metabolism	1	4	0.518384	0.725737	ko00430	NEG00080
Human Diseases	Endocrine and metabolic diseases	Insulin resistance	1	4	0.518384	0.725737	ko04931	POS00063
Metabolism	Amino acid metabolism	Valine, leucine and isoleucine biosynthesis	2	11	0.571298	0.786705	ko00290	POS00047;NEG00200
Organismal Systems	Nervous system	Synaptic vesicle cycle	1	5	0.599448	0.799264	ko04721	POS00056
Organismal Systems	Digestive system	Carbohydrate digestion and absorption	1	5	0.599448	0.799264	ko04973	NEG00131
Metabolism	Nucleotide metabolism	Purine metabolism	3	19	0.640603	0.824478	ko00230	POS00056;NEG00072;NEG00077
Metabolism	Global and overview maps	Biosynthesis of secondary metabolites	19	119	0.652535	0.824478	ko01110	POS00012;POS00022;POS00047;POS00056;POS00101;POS00130;POS00281;POS00282;POS00412;NEG00011;NEG00012;NEG00017;NEG00060;NEG00072;NEG00081;NEG00102;NEG00115;NEG00173;NEG00200
Metabolism	Carbohydrate metabolism	Ascorbate and aldarate metabolism	1	6	0.667091	0.824478	ko00053	NEG00048
Metabolism	Carbohydrate metabolism	Amino sugar and nucleotide sugar metabolism	1	6	0.667091	0.824478	ko00520	NEG00192
Metabolism	Metabolism of other amino acids	beta-Alanine metabolism	2	13	0.667435	0.824478	ko00410	NEG00081;NEG00163
Metabolism	Amino acid metabolism	Histidine metabolism	2	14	0.708778	0.84408	ko00340	POS00051;POS00177
Metabolism	Carbohydrate metabolism	Citrate cycle (TCA cycle)	1	7	0.723497	0.84408	ko00020	NEG00012
Metabolism	Carbohydrate metabolism	Pyruvate metabolism	1	7	0.723497	0.84408	ko00620	NEG00012
Environmental Information Processing	Signal transduction	cAMP signaling pathway	1	7	0.723497	0.84408	ko04024	NEG00012
Metabolism	Carbohydrate metabolism	Propanoate metabolism	1	8	0.770503	0.862963	ko00640	NEG00012
Metabolism	Carbohydrate metabolism	Butanoate metabolism	1	8	0.770503	0.862963	ko00650	NEG00012
Organismal Systems	Endocrine system	Glucagon signaling pathway	1	8	0.770503	0.862963	ko04922	NEG00012
Environmental Information Processing	Signaling molecules and interaction	Neuroactive ligand-receptor interaction	1	10	0.842225	0.93088	ko04080	POS00056
Metabolism	Lipid metabolism	Arachidonic acid metabolism	2	20	0.876848	0.950857	ko00590	POS00281;POS00282
Metabolism	Metabolism of cofactors and vitamins	Nicotinate and nicotinamide metabolism	1	12	0.891834	0.950857	ko00760	NEG00012
Metabolism	Lipid metabolism	alpha-Linolenic acid metabolism	2	21	0.894258	0.950857	ko00592	POS00281;POS00282
Human Diseases	Cancers	Choline metabolism in cancer	3	31	0.91954	0.956716	ko05231	POS00024;POS00281;POS00282
Metabolism	Lipid metabolism	Linoleic acid metabolism	2	23	0.922548	0.956716	ko00591	POS00281;POS00282
Metabolism	Nucleotide metabolism	Pyrimidine metabolism	1	15	0.938925	0.961825	ko00240	NEG00163
Organismal Systems	Nervous system	Retrograde endocannabinoid signaling	2	29	0.970934	0.971384	ko04723	POS00281;POS00282
Metabolism	Lipid metabolism	Glycerophospholipid metabolism	3	38	0.971384	0.971384	ko00564	POS00024;POS00281;POS00282
