# Supplementary material for: Global Metabolic Profiling of Baculovirus Infection in Silkworm Hemolymph Shows the Importance of Amino-Acid Metabolism
Source: Viruses. 2021 May 6;13(5):841. doi: 10.3390/v13050841 (PMC8148188; doi:10.3390/v13050841)
Supplement: Supplementary file 1 [file viruses-13-00841-s001.zip › Supplementary Data Sheet S3.xlsx]

## Sheet: Amino acid
Transcript	Gene_pathwayID	Metabolite	Metabolite_pathwayID	cor	p_value
BMSK0000003	K06619;04012,04014,04110,04360,04722,05130,05131,05200,05206,05220,05416	POS00187	C02291;00260,00270,01100,01110,01130,01230	0.995418	0.00458183
BMSK0000078	K11478;04550	POS00187	C02291;00260,00270,01100,01110,01130,01230	0.998351	0.00164913
BMSK0000081	-	POS00047	C00188;00260,00261,00290,00860,00970,01100,01110,01120,01130,01230,02010,04974,04978	-0.997568	0.00243224
BMSK0000081	-	POS00191	C01888;00260	-0.997583	0.00241704
BMSK0000093	-	NEG00200	C04411;00290,01100,01110,01210,01230	-0.996106	0.003894
BMSK0000095	-	POS00430	C01035;00330,01100	-0.995046	0.00495439
BMSK0000114	-	POS00073	C02714;00330,01100	0.997928	0.0020717
BMSK0000117	-	NEG00200	C04411;00290,01100,01110,01210,01230	-0.995529	0.00447083
BMSK0000118	-	NEG00200	C04411;00290,01100,01110,01210,01230	-0.999162	0.000837739
BMSK0000146	-	POS00047	C00188;00260,00261,00290,00860,00970,01100,01110,01120,01130,01230,02010,04974,04978	0.998757	0.00124315
BMSK0000174	-	NEG00200	C04411;00290,01100,01110,01210,01230	-0.996194	0.00380615
BMSK0000217	-	POS00026	C00152;00250,00460,00970,01100,01110,01230,04974,04978,05230	-0.997029	0.00297115
BMSK0000257	-	NEG00054	C00122;00020,00190,00220,00250,00350,00360,00620,00650,00760,01100,01110,01120,01130,01200,01220,04922,05200,05211,05230	0.999064	0.000935753
BMSK0000257	-	POS00187	C02291;00260,00270,01100,01110,01130,01230	0.996949	0.00305076
BMSK0000264	K00501;00350,00790,01100,04728,04917,05012,05030,05031,05034	POS00016	C00378;00730,01100,02010,04122,04977	-0.998737	0.00126349
BMSK0000274	K01803;00010,00051,00562,01100,01200,01230	NEG00078	C00078;00260,00380,00400,00970,01100,01110,01130,01210,01230,04726,04974,04978,05143,05230	-0.995284	0.00471591
BMSK0000274	K01803;00010,00051,00562,01100,01200,01230	POS00019	C00719;00260,01100,02010	-0.999247	0.000752528
BMSK0000288	-	NEG00200	C04411;00290,01100,01110,01210,01230	-0.996716	0.00328402
BMSK0000298	-	POS00048	C02835;00340	-0.995162	0.00483826
BMSK0000298	-	POS00195	C04092;00310,01100	-0.998258	0.00174177
BMSK0000333	-	POS00053	C00388;00340,01100,01110,04080,04664,04721,04750,04971,04974,05310	0.998732	0.00126774
BMSK0000334	-	POS00053	C00388;00340,01100,01110,04080,04664,04721,04750,04971,04974,05310	0.995187	0.00481251
BMSK0000339	-	POS00412	C01772;00360,01110,01120	0.999261	0.000738734
BMSK0000366	-	NEG00049	C02835;00340	0.998952	0.00104796
BMSK0000377	-	NEG00200	C04411;00290,01100,01110,01210,01230	-0.997237	0.0027631
BMSK0000386	-	POS00053	C00388;00340,01100,01110,04080,04664,04721,04750,04971,04974,05310	0.995755	0.00424464
BMSK0000394	K08653;04141	POS00053	C00388;00340,01100,01110,04080,04664,04721,04750,04971,04974,05310	0.998415	0.00158451
BMSK0000396	K01895;00010,00620,00630,00640,01100,01200	POS00310	C02727;00310	0.996324	0.00367606
BMSK0000412	K02223;04710,04711,04728,05168	POS00310	C02727;00310	-0.995857	0.00414295
BMSK0000422	-	NEG00200	C04411;00290,01100,01110,01210,01230	-0.996676	0.00332432
BMSK0000447	-	NEG00200	C04411;00290,01100,01110,01210,01230	-0.998438	0.00156215
BMSK0000493	-	POS00412	C01772;00360,01110,01120	0.996041	0.00395915
BMSK0000511	K00058;00260,01100,01200,01230	NEG00131	C00089;00052,00500,01100,02010,04742,04973	0.996007	0.00399288
BMSK0000511	K00058;00260,01100,01200,01230	POS00330	--	0.99992	7.95256e-05
BMSK0000516	K07200;04068,04152,04211,04213,04371,04530,04710,04714,04910,04920,04921,04922,04931,04932,05410	POS00042	C00135;00340,00410,00970,01100,01110,01230,02010,04974,05230	0.996911	0.00308866
BMSK0000516	K07200;04068,04152,04211,04213,04371,04530,04710,04714,04910,04920,04921,04922,04931,04932,05410	POS00412	C01772;00360,01110,01120	0.997611	0.00238941
BMSK0000548	-	NEG00200	C04411;00290,01100,01110,01210,01230	-0.998971	0.00102872
BMSK0000554	K01191;00511	POS00430	C01035;00330,01100	-0.998014	0.00198631
BMSK0000568	-	NEG00200	C04411;00290,01100,01110,01210,01230	-0.995367	0.00463277
BMSK0000580	-	POS00430	C01035;00330,01100	-0.998622	0.00137805
BMSK0000590	-	POS00051	C05135;00340	0.998672	0.0013282
BMSK0000594	K07293;04013,04014,04072,04360,04625,04630,04650,04670,04722,04920,04931,05120,05168,05205,05211,05220	NEG00200	C04411;00290,01100,01110,01210,01230	-0.997177	0.0028225
BMSK0000615	-	NEG00200	C04411;00290,01100,01110,01210,01230	-0.996573	0.00342688
BMSK0000619	-	POS00195	C04092;00310,01100	0.995021	0.00497941
BMSK0000623	K12604;03018	POS00053	C00388;00340,01100,01110,04080,04664,04721,04750,04971,04974,05310	0.997995	0.00200473
BMSK0000673	-	NEG00200	C04411;00290,01100,01110,01210,01230	-0.998972	0.00102806
BMSK0000684	-	POS00053	C00388;00340,01100,01110,04080,04664,04721,04750,04971,04974,05310	0.99579	0.00421042
BMSK0000724	-	NEG00069	C00152;00250,00460,00970,01100,01110,01230,04974,04978,05230	0.99956	0.000439639
BMSK0000730	-	NEG00200	C04411;00290,01100,01110,01210,01230	-0.99547	0.00452979
BMSK0000746	-	NEG00200	C04411;00290,01100,01110,01210,01230	-0.997141	0.00285878
BMSK0000758	-	NEG00200	C04411;00290,01100,01110,01210,01230	-0.998335	0.00166474
BMSK0000766	-	POS00130	C00082;00130,00261,00350,00360,00400,00460,00730,00970,01100,01110,01130,01210,01230,04728,04916,04917,04974,05012,05030,05031,05034,05230	0.996961	0.00303875
BMSK0000777	-	NEG00012	C00042;00020,00190,00250,00350,00360,00620,00630,00640,00650,00760,00920,01100,01110,01120,01130,01200,01220,04024,04727,04922,05230	-0.999052	0.000947685
BMSK0000777	-	POS00042	C00135;00340,00410,00970,01100,01110,01230,02010,04974,05230	-0.998119	0.00188068
BMSK0000801	-	POS00042	C00135;00340,00410,00970,01100,01110,01230,02010,04974,05230	-0.998706	0.00129419
BMSK0000890	-	POS00051	C05135;00340	0.995167	0.00483348
BMSK0000940	-	POS00051	C05135;00340	0.995941	0.00405918
BMSK0000955	-	POS00116	C00601;00360,01100,01120	0.996419	0.00358092
BMSK0000956	-	POS00191	C01888;00260	0.997613	0.0023871
BMSK0000958	-	POS00047	C00188;00260,00261,00290,00860,00970,01100,01110,01120,01130,01230,02010,04974,04978	0.998418	0.00158189
BMSK0000959	-	POS00412	C01772;00360,01110,01120	0.99518	0.0048203
BMSK0000981	-	NEG00054	C00122;00020,00190,00220,00250,00350,00360,00620,00650,00760,01100,01110,01120,01130,01200,01220,04922,05200,05211,05230	0.99788	0.00211968
BMSK0001037	K00710;00512,01100	POS00187	C02291;00260,00270,01100,01110,01130,01230	0.999175	0.000824909
BMSK0001047	K06271;04015,04510,04611,05166	NEG00093	C02946;00330,01100	0.999077	0.000923446
BMSK0001051	-	POS00053	C00388;00340,01100,01110,04080,04664,04721,04750,04971,04974,05310	0.996272	0.0037283
BMSK0001075	K18443;04144	POS00053	C00388;00340,01100,01110,04080,04664,04721,04750,04971,04974,05310	0.998801	0.00119921
BMSK0001089	K14463;04975	POS00047	C00188;00260,00261,00290,00860,00970,01100,01110,01120,01130,01230,02010,04974,04978	0.996706	0.00329404
BMSK0001089	K14463;04975	POS00191	C01888;00260	0.998904	0.00109589
BMSK0001106	-	NEG00181	C01042;00250,01100	-0.99985	0.000150392
BMSK0001126	K00022;00062,00071,00280,00310,00380,00650,01100,01212	NEG00200	C04411;00290,01100,01110,01210,01230	-0.996544	0.00345647
BMSK0001130	-	NEG00102	C00082;00130,00261,00350,00360,00400,00460,00730,00970,01100,01110,01130,01210,01230,04728,04916,04917,04974,05012,05030,05031,05034,05230	-0.999399	0.000601488
BMSK0001130	-	POS00130	C00082;00130,00261,00350,00360,00400,00460,00730,00970,01100,01110,01130,01210,01230,04728,04916,04917,04974,05012,05030,05031,05034,05230	-0.995609	0.00439116
BMSK0001143	-	NEG00011	C00148;00330,00970,01100,01110,01130,01230,02010,04974,04978,05230	-0.996195	0.00380511
BMSK0001211	K18644;03013,04213	NEG00200	C04411;00290,01100,01110,01210,01230	0.995401	0.00459864
BMSK0001249	K00134;00010,01100,01200,01230,04066,05010	POS00053	C00388;00340,01100,01110,04080,04664,04721,04750,04971,04974,05310	-0.995201	0.00479853
BMSK0001252	K11830;04371,05016	POS00191	C01888;00260	-0.997342	0.00265772
BMSK0001254	-	NEG00200	C04411;00290,01100,01110,01210,01230	-0.998837	0.00116342
BMSK0001256	K14314;03013	NEG00054	C00122;00020,00190,00220,00250,00350,00360,00620,00650,00760,01100,01110,01120,01130,01200,01220,04922,05200,05211,05230	0.999683	0.000317342
BMSK0001286	-	NEG00049	C02835;00340	0.999356	0.000643766
BMSK0001293	K13298;00230,04934,05032	NEG00102	C00082;00130,00261,00350,00360,00400,00460,00730,00970,01100,01110,01130,01210,01230,04728,04916,04917,04974,05012,05030,05031,05034,05230	-0.995495	0.00450526
BMSK0001293	K13298;00230,04934,05032	POS00116	C00601;00360,01100,01120	-0.99947	0.000529743
BMSK0001293	K13298;00230,04934,05032	POS00130	C00082;00130,00261,00350,00360,00400,00460,00730,00970,01100,01110,01130,01210,01230,04728,04916,04917,04974,05012,05030,05031,05034,05230	-0.996226	0.00377394
BMSK0001360	-	POS00191	C01888;00260	-0.996758	0.00324173
BMSK0001399	K02921;03010	POS00191	C01888;00260	-0.997638	0.00236236
BMSK0001401	K00710;00512,01100	NEG00200	C04411;00290,01100,01110,01210,01230	-0.996016	0.00398406
BMSK0001443	-	NEG00181	C01042;00250,01100	-0.996113	0.00388671
BMSK0001507	K12385;04142,04979	POS00430	C01035;00330,01100	-0.999332	0.000667536
BMSK0001547	K01110;00562,01100,01521,04068,04070,04071,04115,04140,04150,04151,04212,04218,04510,04931,05161,05165,05200,05206,05213,05214,05215,05218,05222,05224,05225,05230	NEG00093	C02946;00330,01100	0.998634	0.00136564
BMSK0001575	-	NEG00200	C04411;00290,01100,01110,01210,01230	-0.999806	0.000193636
BMSK0001620	K11143;05016	POS00053	C00388;00340,01100,01110,04080,04664,04721,04750,04971,04974,05310	-0.996057	0.00394299
BMSK0001624	K17889;04140,05167	POS00412	C01772;00360,01110,01120	0.996265	0.00373525
BMSK0001661	K01540;04022,04024,04260,04261,04911,04918,04919,04925,04960,04961,04964,04970,04971,04972,04973,04974,04976,04978	NEG00200	C04411;00290,01100,01110,01210,01230	-0.998869	0.00113079
BMSK0001675	-	POS00051	C05135;00340	0.999063	0.000936797
BMSK0001692	-	POS00430	C01035;00330,01100	-0.995916	0.00408445
BMSK0001732	-	NEG00200	C04411;00290,01100,01110,01210,01230	0.995193	0.00480675
BMSK0001742	K20701;04624	NEG00102	C00082;00130,00261,00350,00360,00400,00460,00730,00970,01100,01110,01130,01210,01230,04728,04916,04917,04974,05012,05030,05031,05034,05230	0.998276	0.00172389
BMSK0001742	K20701;04624	POS00116	C00601;00360,01100,01120	0.998911	0.00108871
BMSK0001742	K20701;04624	POS00130	C00082;00130,00261,00350,00360,00400,00460,00730,00970,01100,01110,01130,01210,01230,04728,04916,04917,04974,05012,05030,05031,05034,05230	0.999904	9.55569e-05
BMSK0001761	-	NEG00078	C00078;00260,00380,00400,00970,01100,01110,01130,01210,01230,04726,04974,04978,05143,05230	0.999824	0.000175919
BMSK0001761	-	POS00019	C00719;00260,01100,02010	0.997853	0.00214701
BMSK0001808	K01519;00230,00983,01100	POS00412	C01772;00360,01110,01120	0.997725	0.00227453
BMSK0001811	-	NEG00200	C04411;00290,01100,01110,01210,01230	-0.997939	0.00206145
BMSK0001835	K08874;05166	POS00430	C01035;00330,01100	-0.998284	0.0017165
BMSK0001844	-	NEG00200	C04411;00290,01100,01110,01210,01230	-0.997823	0.00217728
BMSK0001854	-	POS00047	C00188;00260,00261,00290,00860,00970,01100,01110,01120,01130,01230,02010,04974,04978	0.99765	0.00235032
BMSK0001876	K08745;03320,04931,04975	POS00051	C05135;00340	0.997851	0.00214936
BMSK0001878	-	NEG00054	C00122;00020,00190,00220,00250,00350,00360,00620,00650,00760,01100,01110,01120,01130,01200,01220,04922,05200,05211,05230	0.995656	0.00434435
BMSK0001879	-	NEG00054	C00122;00020,00190,00220,00250,00350,00360,00620,00650,00760,01100,01110,01120,01130,01200,01220,04922,05200,05211,05230	0.996384	0.00361626
BMSK0001938	-	POS00042	C00135;00340,00410,00970,01100,01110,01230,02010,04974,05230	0.996797	0.0032026
BMSK0001944	K00624;04146	NEG00200	C04411;00290,01100,01110,01210,01230	-0.995769	0.00423136
BMSK0001957	-	POS00053	C00388;00340,01100,01110,04080,04664,04721,04750,04971,04974,05310	0.997022	0.00297752
BMSK0001977	-	POS00412	C01772;00360,01110,01120	-0.997843	0.00215686
BMSK0001988	K00547;00270,01100	NEG00034	--	0.99668	0.00332038
BMSK0002012	-	POS00187	C02291;00260,00270,01100,01110,01130,01230	0.997404	0.00259552
BMSK0002055	-	POS00191	C01888;00260	-0.995643	0.00435737
BMSK0002056	-	POS00116	C00601;00360,01100,01120	0.99633	0.00366967
BMSK0002099	K00815;00130,00270,00350,00360,00400,01100,01230	NEG00152	--	0.998604	0.00139563
BMSK0002099	K00815;00130,00270,00350,00360,00400,01100,01230	POS00281	C00157;00564,00590,00591,00592,01100,01110,04723,05231	0.9958	0.00419951
BMSK0002127	K10582;04120	NEG00200	C04411;00290,01100,01110,01210,01230	-0.99933	0.000669511
BMSK0002139	K11974;04217,04621	POS00310	C02727;00310	-0.99619	0.00381049
BMSK0002157	-	NEG00200	C04411;00290,01100,01110,01210,01230	-0.996424	0.00357602
BMSK0002172	-	POS00430	C01035;00330,01100	-0.997652	0.00234837
BMSK0002179	K12867;03040	NEG00018	C00158;00020,00250,00630,01100,01110,01120,01130,01200,01210,01230,04742,04922,05230	0.997861	0.00213884
BMSK0002224	-	NEG00102	C00082;00130,00261,00350,00360,00400,00460,00730,00970,01100,01110,01130,01210,01230,04728,04916,04917,04974,05012,05030,05031,05034,05230	-0.996528	0.00347166
BMSK0002224	-	POS00116	C00601;00360,01100,01120	-0.998894	0.00110616
BMSK0002224	-	POS00130	C00082;00130,00261,00350,00360,00400,00460,00730,00970,01100,01110,01130,01210,01230,04728,04916,04917,04974,05012,05030,05031,05034,05230	-0.995981	0.00401928
BMSK0002272	-	POS00187	C02291;00260,00270,01100,01110,01130,01230	0.998487	0.00151251
BMSK0002289	-	POS00017	C00763;00330,01100	0.995133	0.004867
BMSK0002316	-	POS00053	C00388;00340,01100,01110,04080,04664,04721,04750,04971,04974,05310	0.998532	0.00146774
BMSK0002317	-	POS00053	C00388;00340,01100,01110,04080,04664,04721,04750,04971,04974,05310	0.999089	0.000910676
BMSK0002325	-	NEG00181	C01042;00250,01100	-0.998625	0.00137482
BMSK0002350	-	POS00195	C04092;00310,01100	0.996923	0.00307721
BMSK0002387	K09542;04141,04213	NEG00012	C00042;00020,00190,00250,00350,00360,00620,00630,00640,00650,00760,00920,01100,01110,01120,01130,01200,01220,04024,04727,04922,05230	-0.995425	0.00457473
BMSK0002387	K09542;04141,04213	POS00042	C00135;00340,00410,00970,01100,01110,01230,02010,04974,05230	-0.995741	0.00425881
BMSK0002442	-	POS00430	C01035;00330,01100	-0.999227	0.000772582
BMSK0002548	-	POS00191	C01888;00260	0.999597	0.000403158
BMSK0002562	-	NEG00200	C04411;00290,01100,01110,01210,01230	-0.996004	0.00399629
BMSK0002569	-	POS00047	C00188;00260,00261,00290,00860,00970,01100,01110,01120,01130,01230,02010,04974,04978	0.99848	0.00152048
BMSK0002636	K15728;00561,00564,01100,04150	POS00047	C00188;00260,00261,00290,00860,00970,01100,01110,01120,01130,01230,02010,04974,04978	0.995703	0.00429722
BMSK0002636	K15728;00561,00564,01100,04150	POS00191	C01888;00260	0.999766	0.000233579
BMSK0002645	-	POS00430	C01035;00330,01100	-0.99822	0.0017802
BMSK0002655	-	POS00430	C01035;00330,01100	-0.995505	0.00449475
BMSK0002699	-	POS00116	C00601;00360,01100,01120	0.996129	0.00387137
BMSK0002737	-	POS00310	C02727;00310	-0.997247	0.00275318
BMSK0002755	K10258;00062,01040,01100,01212	POS00191	C01888;00260	-0.996116	0.00388351
BMSK0002809	K00940;00230,00240,00983,01100	POS00048	C02835;00340	-0.99846	0.00153989
BMSK0002809	K00940;00230,00240,00983,01100	POS00195	C04092;00310,01100	-0.996635	0.00336454
BMSK0002815	-	NEG00200	C04411;00290,01100,01110,01210,01230	-0.996079	0.0039206
BMSK0002891	-	NEG00200	C04411;00290,01100,01110,01210,01230	-0.996835	0.00316523
BMSK0002894	-	NEG00200	C04411;00290,01100,01110,01210,01230	-0.999386	0.000614305
BMSK0002898	K18160;04714	POS00430	C01035;00330,01100	0.997366	0.00263437
BMSK0002922	K04527;04010,04014,04015,04022,04066,04068,04072,04150,04151,04152,04211,04212,04213,04520,04910,04913,04923,04930,04931,04932,04960	POS00191	C01888;00260	0.997281	0.00271901
BMSK0003000	K00471;00310	NEG00152	--	0.999128	0.000871887
BMSK0003004	-	POS00310	C02727;00310	0.996753	0.00324737
BMSK0003007	K09541;04141	NEG00200	C04411;00290,01100,01110,01210,01230	-0.999161	0.000839326
BMSK0003019	K11407;05034,05165,05203	POS00053	C00388;00340,01100,01110,04080,04664,04721,04750,04971,04974,05310	0.998166	0.0018341
BMSK0003053	-	NEG00102	C00082;00130,00261,00350,00360,00400,00460,00730,00970,01100,01110,01130,01210,01230,04728,04916,04917,04974,05012,05030,05031,05034,05230	-0.996981	0.00301915
BMSK0003066	-	POS00310	C02727;00310	0.999769	0.000231334
BMSK0003071	K09542;04141,04213	NEG00200	C04411;00290,01100,01110,01210,01230	-0.996618	0.00338183
BMSK0003073	-	NEG00200	C04411;00290,01100,01110,01210,01230	-0.998885	0.00111523
BMSK0003087	K04677;04350	NEG00017	C00047;00300,00310,00780,00970,01100,01110,01120,01130,01210,01230,02010,04974	0.999517	0.000483138
BMSK0003087	K04677;04350	POS00022	C00047;00300,00310,00780,00970,01100,01110,01120,01130,01210,01230,02010,04974	0.995046	0.00495378
BMSK0003120	K06685;04390,04391,04392	POS00310	C02727;00310	-0.996217	0.00378335
BMSK0003139	-	NEG00093	C02946;00330,01100	0.998007	0.00199283
BMSK0003156	-	POS00430	C01035;00330,01100	-0.99984	0.000160411
BMSK0003161	-	POS00116	C00601;00360,01100,01120	-0.995186	0.00481445
BMSK0003197	K00854;00040,01100	POS00191	C01888;00260	0.996972	0.00302797
BMSK0003209	-	POS00412	C01772;00360,01110,01120	-0.99873	0.00127024
BMSK0003272	K00029;00620,01100,01200,03320	NEG00102	C00082;00130,00261,00350,00360,00400,00460,00730,00970,01100,01110,01130,01210,01230,04728,04916,04917,04974,05012,05030,05031,05034,05230	-0.99937	0.0006299
BMSK0003272	K00029;00620,01100,01200,03320	POS00116	C00601;00360,01100,01120	-0.996821	0.00317929
BMSK0003272	K00029;00620,01100,01200,03320	POS00130	C00082;00130,00261,00350,00360,00400,00460,00730,00970,01100,01110,01130,01210,01230,04728,04916,04917,04974,05012,05030,05031,05034,05230	-0.999546	0.0004543
BMSK0003273	-	NEG00011	C00148;00330,00970,01100,01110,01130,01230,02010,04974,04978,05230	-0.996715	0.0032847
BMSK0003273	-	POS00017	C00763;00330,01100	-0.99937	0.000630023
BMSK0003281	-	NEG00200	C04411;00290,01100,01110,01210,01230	-0.998051	0.00194867
BMSK0003295	-	NEG00093	C02946;00330,01100	-0.998662	0.00133756
BMSK0003297	-	NEG00200	C04411;00290,01100,01110,01210,01230	-0.998158	0.00184152
BMSK0003316	-	POS00191	C01888;00260	-0.996647	0.00335275
BMSK0003348	-	POS00310	C02727;00310	-0.995752	0.00424764
BMSK0003362	-	NEG00200	C04411;00290,01100,01110,01210,01230	-0.996982	0.0030184
BMSK0003366	-	NEG00200	C04411;00290,01100,01110,01210,01230	0.99536	0.00464045
BMSK0003393	-	POS00430	C01035;00330,01100	-0.999525	0.000475044
BMSK0003485	-	POS00310	C02727;00310	0.996253	0.00374686
BMSK0003541	-	POS00053	C00388;00340,01100,01110,04080,04664,04721,04750,04971,04974,05310	0.997181	0.00281947
BMSK0003610	-	POS00042	C00135;00340,00410,00970,01100,01110,01230,02010,04974,05230	0.995365	0.00463523
BMSK0003610	-	POS00412	C01772;00360,01110,01120	0.997014	0.0029863
BMSK0003626	-	POS00048	C02835;00340	0.998051	0.00194929
BMSK0003626	-	POS00195	C04092;00310,01100	0.995245	0.00475544
BMSK0003760	-	NEG00200	C04411;00290,01100,01110,01210,01230	-0.999314	0.000685846
BMSK0003778	-	POS00430	C01035;00330,01100	-0.996417	0.00358275
BMSK0003779	-	POS00430	C01035;00330,01100	-0.996738	0.00326203
BMSK0003844	-	POS00412	C01772;00360,01110,01120	0.996932	0.0030676
BMSK0003845	-	POS00412	C01772;00360,01110,01120	0.996932	0.0030676
BMSK0003862	K02978;03010	POS00191	C01888;00260	-0.996028	0.00397162
BMSK0003880	K09554;04151	NEG00200	C04411;00290,01100,01110,01210,01230	-0.995407	0.004593
BMSK0003888	K11649;04714,05225	POS00430	C01035;00330,01100	-0.995761	0.00423862
BMSK0004065	-	NEG00060	C00065;00260,00261,00270,00460,00600,00630,00920,00970,01100,01110,01120,01130,01200,01230,02010,04071,04974,04978,05230	0.997597	0.0024034
BMSK0004065	-	POS00022	C00047;00300,00310,00780,00970,01100,01110,01120,01130,01210,01230,02010,04974	0.999963	3.72813e-05
BMSK0004086	-	NEG00054	C00122;00020,00190,00220,00250,00350,00360,00620,00650,00760,01100,01110,01120,01130,01200,01220,04922,05200,05211,05230	0.996459	0.00354082
BMSK0004105	K07830;04010,04014,04024,04072,04137,04140,04218,04371,04625,04810,05166,05205	NEG00200	C04411;00290,01100,01110,01210,01230	-0.996934	0.00306605
BMSK0004109	-	NEG00093	C02946;00330,01100	0.996791	0.00320894
BMSK0004112	-	POS00047	C00188;00260,00261,00290,00860,00970,01100,01110,01120,01130,01230,02010,04974,04978	0.997715	0.00228542
BMSK0004112	-	POS00191	C01888;00260	0.999547	0.000452524
BMSK0004129	-	NEG00200	C04411;00290,01100,01110,01210,01230	-0.999943	5.72542e-05
BMSK0004139	-	NEG00054	C00122;00020,00190,00220,00250,00350,00360,00620,00650,00760,01100,01110,01120,01130,01200,01220,04922,05200,05211,05230	0.999095	0.000905337
BMSK0004145	-	POS00310	C02727;00310	-0.99934	0.00066018
BMSK0004187	-	POS00430	C01035;00330,01100	-0.996414	0.00358572
BMSK0004194	-	NEG00200	C04411;00290,01100,01110,01210,01230	0.999979	2.05094e-05
BMSK0004234	-	NEG00200	C04411;00290,01100,01110,01210,01230	0.999541	0.000458941
BMSK0004247	-	POS00430	C01035;00330,01100	-0.995901	0.0040988
BMSK0004254	-	NEG00200	C04411;00290,01100,01110,01210,01230	-0.995323	0.0046767
BMSK0004260	K19475;04144	POS00051	C05135;00340	0.999313	0.000686508
BMSK0004274	-	NEG00200	C04411;00290,01100,01110,01210,01230	-0.995729	0.00427118
BMSK0004294	-	NEG00200	C04411;00290,01100,01110,01210,01230	-0.995987	0.00401304
BMSK0004340	K12301;04142	NEG00200	C04411;00290,01100,01110,01210,01230	-0.99742	0.00257959
BMSK0004411	-	NEG00093	C02946;00330,01100	0.998788	0.00121235
BMSK0004423	-	POS00412	C01772;00360,01110,01120	0.998852	0.00114773
BMSK0004426	-	NEG00200	C04411;00290,01100,01110,01210,01230	-0.998233	0.00176696
BMSK0004471	K00507;01040,01212,03320,04152,04212	NEG00011	C00148;00330,00970,01100,01110,01130,01230,02010,04974,04978,05230	-0.997881	0.00211911
BMSK0004471	K00507;01040,01212,03320,04152,04212	POS00017	C00763;00330,01100	-0.995183	0.00481711
BMSK0004471	K00507;01040,01212,03320,04152,04212	POS00056	C00037;00120,00230,00260,00310,00460,00480,00630,00730,00860,00970,01100,01110,01120,01130,01200,01230,02010,04080,04721,04974,04978,05230	-0.9986	0.00140016
BMSK0004480	-	NEG00012	C00042;00020,00190,00250,00350,00360,00620,00630,00640,00650,00760,00920,01100,01110,01120,01130,01200,01220,04024,04727,04922,05230	-0.999868	0.000131682
BMSK0004495	-	NEG00069	C00152;00250,00460,00970,01100,01110,01230,04974,04978,05230	0.996245	0.00375456
BMSK0004495	-	POS00161	C01152;00340	0.999161	0.000838742
BMSK0004507	K16943;04210,04215	NEG00200	C04411;00290,01100,01110,01210,01230	-0.995044	0.00495645
BMSK0004518	-	POS00191	C01888;00260	-0.996091	0.00390931
BMSK0004546	-	POS00191	C01888;00260	-0.998503	0.00149709
BMSK0004556	K15626;05202	POS00191	C01888;00260	-0.996695	0.00330538
BMSK0004600	-	NEG00200	C04411;00290,01100,01110,01210,01230	-0.999164	0.000835565
BMSK0004631	K01077;00730,00790,01100	NEG00078	C00078;00260,00380,00400,00970,01100,01110,01130,01210,01230,04726,04974,04978,05143,05230	0.997461	0.00253864
BMSK0004631	K01077;00730,00790,01100	POS00019	C00719;00260,01100,02010	0.999981	1.94041e-05
BMSK0004648	-	POS00430	C01035;00330,01100	-0.998266	0.00173381
BMSK0004671	-	NEG00200	C04411;00290,01100,01110,01210,01230	-0.996247	0.00375334
BMSK0004676	-	POS00191	C01888;00260	0.995846	0.00415359
BMSK0004680	-	NEG00200	C04411;00290,01100,01110,01210,01230	0.999061	0.00093897
BMSK0004719	-	NEG00200	C04411;00290,01100,01110,01210,01230	-0.995569	0.00443141
BMSK0004723	-	NEG00054	C00122;00020,00190,00220,00250,00350,00360,00620,00650,00760,01100,01110,01120,01130,01200,01220,04922,05200,05211,05230	0.995774	0.00422612
BMSK0004723	-	POS00187	C02291;00260,00270,01100,01110,01130,01230	0.996852	0.00314835
BMSK0004778	-	POS00310	C02727;00310	0.998074	0.00192574
BMSK0004789	-	NEG00018	C00158;00020,00250,00630,01100,01110,01120,01130,01200,01210,01230,04742,04922,05230	0.996799	0.00320083
BMSK0004796	-	POS00430	C01035;00330,01100	-0.997317	0.00268277
BMSK0004809	-	NEG00102	C00082;00130,00261,00350,00360,00400,00460,00730,00970,01100,01110,01130,01210,01230,04728,04916,04917,04974,05012,05030,05031,05034,05230	-0.99674	0.00326
BMSK0004809	-	POS00116	C00601;00360,01100,01120	-0.99676	0.00324034
BMSK0004848	K01446;04624	NEG00200	C04411;00290,01100,01110,01210,01230	-0.998249	0.00175112
BMSK0004851	K19801;00562,01100,04070	POS00430	C01035;00330,01100	-0.995228	0.00477177
BMSK0004852	K19801;00562,01100,04070	NEG00093	C02946;00330,01100	0.997249	0.00275078
BMSK0004853	K10428;04962	NEG00093	C02946;00330,01100	-0.999969	3.12456e-05
BMSK0004931	-	POS00053	C00388;00340,01100,01110,04080,04664,04721,04750,04971,04974,05310	0.999448	0.000552077
BMSK0004985	K03127;03022,05168	POS00191	C01888;00260	-0.997746	0.00225439
BMSK0004996	-	NEG00200	C04411;00290,01100,01110,01210,01230	-0.998978	0.00102162
BMSK0004998	-	NEG00200	C04411;00290,01100,01110,01210,01230	-0.997167	0.00283336
BMSK0005003	-	POS00412	C01772;00360,01110,01120	-0.99738	0.0026195
BMSK0005038	K00831;00260,00750,01100,01200,01230	NEG00131	C00089;00052,00500,01100,02010,04742,04973	0.998297	0.0017034
BMSK0005038	K00831;00260,00750,01100,01200,01230	POS00330	--	0.997108	0.00289181
BMSK0005151	K09188;00310	POS00053	C00388;00340,01100,01110,04080,04664,04721,04750,04971,04974,05310	0.999669	0.000330654
BMSK0005152	K07953;04141,05134	NEG00200	C04411;00290,01100,01110,01210,01230	-0.995093	0.0049074
BMSK0005160	K00873;00010,00230,00620,01100,01200,01230,04922,04930,05165,05203,05230	POS00130	C00082;00130,00261,00350,00360,00400,00460,00730,00970,01100,01110,01130,01210,01230,04728,04916,04917,04974,05012,05030,05031,05034,05230	-0.997247	0.00275312
BMSK0005161	-	POS00412	C01772;00360,01110,01120	-0.998942	0.00105768
BMSK0005194	-	POS00048	C02835;00340	0.995706	0.00429416
BMSK0005194	-	POS00195	C04092;00310,01100	0.9977	0.00230047
BMSK0005204	-	NEG00018	C00158;00020,00250,00630,01100,01110,01120,01130,01200,01210,01230,04742,04922,05230	-0.998021	0.00197856
BMSK0005224	K05605;00280,00410,00640,01100,01200	NEG00131	C00089;00052,00500,01100,02010,04742,04973	0.996347	0.00365305
BMSK0005286	-	POS00051	C05135;00340	0.998832	0.00116835
BMSK0005295	-	NEG00200	C04411;00290,01100,01110,01210,01230	-0.998898	0.00110183
BMSK0005323	-	NEG00093	C02946;00330,01100	0.996879	0.00312055
BMSK0005338	-	POS00191	C01888;00260	-0.996525	0.00347543
BMSK0005349	-	POS00161	C01152;00340	0.999507	0.000493441
BMSK0005380	K13024;04070	POS00430	C01035;00330,01100	-0.999411	0.000588962
BMSK0005385	-	POS00310	C02727;00310	0.995476	0.00452365
BMSK0005390	K14085;00010,00053,00071,00260,00280,00310,00330,00340,00380,00410,00561,00620,01100	NEG00200	C04411;00290,01100,01110,01210,01230	-0.999442	0.000558083
BMSK0005435	-	POS00053	C00388;00340,01100,01110,04080,04664,04721,04750,04971,04974,05310	-0.995255	0.00474489
BMSK0005475	-	POS00116	C00601;00360,01100,01120	-0.996089	0.00391094
BMSK0005478	K04237;04015,04062,04080,04144,04360,04390,04391,04520,04530,05165	POS00073	C02714;00330,01100	0.997951	0.00204851
BMSK0005485	-	NEG00200	C04411;00290,01100,01110,01210,01230	-0.999423	0.00057658
BMSK0005551	-	NEG00200	C04411;00290,01100,01110,01210,01230	-0.996021	0.0039795
BMSK0005654	K20404;04150	POS00412	C01772;00360,01110,01120	-0.996412	0.0035878
BMSK0005666	K01206;00511,04142	POS00042	C00135;00340,00410,00970,01100,01110,01230,02010,04974,05230	-0.998217	0.00178253
BMSK0005666	K01206;00511,04142	POS00412	C01772;00360,01110,01120	-0.996009	0.00399143
BMSK0005672	-	POS00310	C02727;00310	0.996116	0.00388391
BMSK0005709	-	NEG00200	C04411;00290,01100,01110,01210,01230	0.999904	9.61941e-05
BMSK0005755	K12391;04142	POS00430	C01035;00330,01100	-0.996386	0.00361373
BMSK0005775	K07525;04360	POS00430	C01035;00330,01100	-0.997227	0.00277262
BMSK0005801	-	POS00051	C05135;00340	0.998451	0.00154936
BMSK0005808	K02866;03010	POS00191	C01888;00260	-0.997897	0.00210279
BMSK0005847	-	POS00412	C01772;00360,01110,01120	-0.99776	0.00223994
BMSK0005901	-	NEG00200	C04411;00290,01100,01110,01210,01230	-0.999087	0.000913378
BMSK0005935	-	POS00430	C01035;00330,01100	-0.999121	0.000879155
BMSK0005954	-	POS00042	C00135;00340,00410,00970,01100,01110,01230,02010,04974,05230	-0.996978	0.00302228
BMSK0005998	-	POS00048	C02835;00340	0.998016	0.00198374
BMSK0005998	-	POS00195	C04092;00310,01100	0.995856	0.00414426
BMSK0005999	-	POS00430	C01035;00330,01100	-0.995614	0.00438609
BMSK0006015	-	NEG00102	C00082;00130,00261,00350,00360,00400,00460,00730,00970,01100,01110,01130,01210,01230,04728,04916,04917,04974,05012,05030,05031,05034,05230	-0.99744	0.00256015
BMSK0006015	-	POS00116	C00601;00360,01100,01120	-0.995046	0.00495418
BMSK0006035	-	POS00130	C00082;00130,00261,00350,00360,00400,00460,00730,00970,01100,01110,01130,01210,01230,04728,04916,04917,04974,05012,05030,05031,05034,05230	-0.996067	0.00393328
BMSK0006058	-	POS00053	C00388;00340,01100,01110,04080,04664,04721,04750,04971,04974,05310	0.996215	0.00378467
BMSK0006098	K14297;03013,05164	NEG00054	C00122;00020,00190,00220,00250,00350,00360,00620,00650,00760,01100,01110,01120,01130,01200,01220,04922,05200,05211,05230	0.995917	0.00408328
BMSK0006098	K14297;03013,05164	POS00187	C02291;00260,00270,01100,01110,01130,01230	0.998801	0.00119888
BMSK0006121	K02602;04114,04320,04914	POS00310	C02727;00310	0.999671	0.000329325
BMSK0006122	-	NEG00089	C00719;00260,01100,02010	-0.995895	0.00410518
BMSK0006123	-	POS00051	C05135;00340	-0.996615	0.00338479
BMSK0006153	K05691;04390,04520,04670,05100,05200,05213,05226,05412	POS00053	C00388;00340,01100,01110,04080,04664,04721,04750,04971,04974,05310	0.997019	0.00298098
BMSK0006172	-	NEG00200	C04411;00290,01100,01110,01210,01230	0.998978	0.00102153
BMSK0006203	K08873;03015	POS00187	C02291;00260,00270,01100,01110,01130,01230	0.997561	0.00243939
BMSK0006206	K14545;03008	NEG00200	C04411;00290,01100,01110,01210,01230	-0.996123	0.00387671
BMSK0006209	K03842;00510,01100	POS00412	C01772;00360,01110,01120	-0.998824	0.00117627
BMSK0006215	-	NEG00200	C04411;00290,01100,01110,01210,01230	0.999888	0.000112408
BMSK0006255	K15759;00562,00920,01100,04070	NEG00200	C04411;00290,01100,01110,01210,01230	-0.998818	0.00118164
BMSK0006283	-	NEG00200	C04411;00290,01100,01110,01210,01230	-0.998025	0.00197462
BMSK0006307	-	POS00053	C00388;00340,01100,01110,04080,04664,04721,04750,04971,04974,05310	0.997477	0.00252265
BMSK0006398	-	POS00187	C02291;00260,00270,01100,01110,01130,01230	0.995386	0.00461394
BMSK0006454	-	NEG00200	C04411;00290,01100,01110,01210,01230	-0.999705	0.000295427
BMSK0006494	-	POS00187	C02291;00260,00270,01100,01110,01130,01230	0.997989	0.00201139
BMSK0006541	-	POS00053	C00388;00340,01100,01110,04080,04664,04721,04750,04971,04974,05310	0.995579	0.00442054
BMSK0006580	K04506;04013,04115,04120,04310	POS00310	C02727;00310	-0.995763	0.00423651
BMSK0006598	-	POS00191	C01888;00260	-0.996737	0.00326325
BMSK0006616	-	POS00056	C00037;00120,00230,00260,00310,00460,00480,00630,00730,00860,00970,01100,01110,01120,01130,01200,01230,02010,04080,04721,04974,04978,05230	-0.996328	0.00367152
BMSK0006621	-	NEG00200	C04411;00290,01100,01110,01210,01230	-0.995411	0.0045885
BMSK0006642	-	POS00053	C00388;00340,01100,01110,04080,04664,04721,04750,04971,04974,05310	-0.995088	0.00491182
BMSK0006654	-	POS00053	C00388;00340,01100,01110,04080,04664,04721,04750,04971,04974,05310	0.998802	0.00119838
BMSK0006655	-	NEG00012	C00042;00020,00190,00250,00350,00360,00620,00630,00640,00650,00760,00920,01100,01110,01120,01130,01200,01220,04024,04727,04922,05230	0.996288	0.00371224
BMSK0006655	-	POS00042	C00135;00340,00410,00970,01100,01110,01230,02010,04974,05230	0.999401	0.000599288
BMSK0006701	K04377;04010,04012,04110,04151,04218,04310,04350,04390,04391,04550,04630,04919,05161,05163,05166,05167,05169,05200,05202,05205,05206,05210,05213,05216,05219,05220,05221,05222,05224,05225,05226,05230	POS00191	C01888;00260	0.996428	0.00357209
BMSK0006712	-	NEG00089	C00719;00260,01100,02010	-0.997045	0.00295499
BMSK0006713	-	NEG00200	C04411;00290,01100,01110,01210,01230	-0.997325	0.00267539
BMSK0006758	K07903;04144,04152	NEG00200	C04411;00290,01100,01110,01210,01230	-0.997922	0.00207785
BMSK0006783	K18809;04624	NEG00012	C00042;00020,00190,00250,00350,00360,00620,00630,00640,00650,00760,00920,01100,01110,01120,01130,01200,01220,04024,04727,04922,05230	-0.995715	0.00428483
BMSK0006783	K18809;04624	POS00042	C00135;00340,00410,00970,01100,01110,01230,02010,04974,05230	-0.999171	0.0008285
BMSK0006809	K02929;03010	POS00191	C01888;00260	-0.997379	0.00262092
BMSK0006855	-	NEG00200	C04411;00290,01100,01110,01210,01230	-0.996144	0.00385564
BMSK0006913	K02177;04320	NEG00200	C04411;00290,01100,01110,01210,01230	-0.99967	0.000329744
BMSK0006978	-	NEG00200	C04411;00290,01100,01110,01210,01230	0.998992	0.00100753
BMSK0006984	-	POS00310	C02727;00310	0.997036	0.00296372
BMSK0006986	-	NEG00102	C00082;00130,00261,00350,00360,00400,00460,00730,00970,01100,01110,01130,01210,01230,04728,04916,04917,04974,05012,05030,05031,05034,05230	0.996175	0.00382528
BMSK0007028	K00106;00230,00232,00983,01100,04146	NEG00200	C04411;00290,01100,01110,01210,01230	-0.995666	0.00433379
BMSK0007032	-	POS00430	C01035;00330,01100	-0.995479	0.00452064
BMSK0007057	-	POS00048	C02835;00340	0.998993	0.00100698
BMSK0007057	-	POS00195	C04092;00310,01100	0.999256	0.000743686
BMSK0007114	-	POS00430	C01035;00330,01100	-0.996012	0.00398839
BMSK0007127	-	POS00430	C01035;00330,01100	0.99564	0.00435972
BMSK0007174	K05665;01523,02010,04071,04977,05206	POS00310	C02727;00310	-0.997005	0.00299548
BMSK0007227	-	POS00048	C02835;00340	0.998733	0.00126726
BMSK0007227	-	POS00195	C04092;00310,01100	0.999484	0.000515582
BMSK0007267	-	POS00021	C02218;00270	-0.996997	0.00300328
BMSK0007269	-	NEG00093	C02946;00330,01100	0.99691	0.00309041
BMSK0007295	-	NEG00200	C04411;00290,01100,01110,01210,01230	-0.999811	0.000189335
BMSK0007297	-	POS00430	C01035;00330,01100	-0.997434	0.00256646
BMSK0007325	-	POS00047	C00188;00260,00261,00290,00860,00970,01100,01110,01120,01130,01230,02010,04974,04978	0.997644	0.0023564
BMSK0007325	-	POS00191	C01888;00260	0.995247	0.00475254
BMSK0007334	-	POS00430	C01035;00330,01100	0.999463	0.000537476
BMSK0007388	K00552;00260	NEG00131	C00089;00052,00500,01100,02010,04742,04973	0.997336	0.0026641
BMSK0007431	-	POS00047	C00188;00260,00261,00290,00860,00970,01100,01110,01120,01130,01230,02010,04974,04978	0.997347	0.00265336
BMSK0007431	-	POS00191	C01888;00260	0.998658	0.00134248
BMSK0007435	K15009;04724	POS00310	C02727;00310	0.99789	0.00210986
BMSK0007461	-	NEG00200	C04411;00290,01100,01110,01210,01230	-0.995241	0.00475867
BMSK0007479	K01278;04974	NEG00054	C00122;00020,00190,00220,00250,00350,00360,00620,00650,00760,01100,01110,01120,01130,01200,01220,04922,05200,05211,05230	0.995114	0.00488618
BMSK0007486	K10532;00531,01100,04142	POS00053	C00388;00340,01100,01110,04080,04664,04721,04750,04971,04974,05310	0.996322	0.00367846
BMSK0007497	-	NEG00200	C04411;00290,01100,01110,01210,01230	-0.999145	0.000854554
BMSK0007541	-	POS00191	C01888;00260	-0.996923	0.00307655
BMSK0007559	K10414;04145,04962,05132	NEG00018	C00158;00020,00250,00630,01100,01110,01120,01130,01200,01210,01230,04742,04922,05230	-0.998296	0.00170381
BMSK0007609	-	POS00191	C01888;00260	-0.996085	0.00391542
BMSK0007650	-	POS00412	C01772;00360,01110,01120	0.996745	0.00325498
BMSK0007715	-	POS00310	C02727;00310	-0.998101	0.00189854
BMSK0007768	-	NEG00200	C04411;00290,01100,01110,01210,01230	-0.999166	0.000833557
BMSK0007771	K00560;00240,00670,01100,01523	NEG00200	C04411;00290,01100,01110,01210,01230	-0.996599	0.0034007
BMSK0007800	-	POS00116	C00601;00360,01100,01120	0.996178	0.00382189
BMSK0007800	-	POS00130	C00082;00130,00261,00350,00360,00400,00460,00730,00970,01100,01110,01130,01210,01230,04728,04916,04917,04974,05012,05030,05031,05034,05230	0.996538	0.00346152
BMSK0007807	K10771;03410	POS00412	C01772;00360,01110,01120	0.995083	0.00491693
BMSK0007839	K03068;04150,04310,04928,05200,05224,05225,05226	POS00430	C01035;00330,01100	-0.9982	0.00180045
BMSK0007856	-	NEG00049	C02835;00340	0.996771	0.00322921
BMSK0007870	K00710;00512,01100	POS00191	C01888;00260	0.996984	0.00301642
BMSK0007891	K04714;00600,01100,04071	POS00047	C00188;00260,00261,00290,00860,00970,01100,01110,01120,01130,01230,02010,04974,04978	0.997844	0.00215598
BMSK0007905	K18809;04624	POS00430	C01035;00330,01100	-0.999176	0.000823975
BMSK0007919	-	POS00191	C01888;00260	0.998316	0.00168447
BMSK0007964	-	POS00310	C02727;00310	-0.998755	0.00124503
BMSK0008069	-	POS00053	C00388;00340,01100,01110,04080,04664,04721,04750,04971,04974,05310	0.999988	1.17793e-05
BMSK0008093	K14464;01100	POS00191	C01888;00260	0.997359	0.00264108
BMSK0008100	K08826;04218	POS00430	C01035;00330,01100	-0.999216	0.000783508
BMSK0008101	-	POS00187	C02291;00260,00270,01100,01110,01130,01230	0.998198	0.00180243
BMSK0008116	K01785;00010,00052,01100	NEG00012	C00042;00020,00190,00250,00350,00360,00620,00630,00640,00650,00760,00920,01100,01110,01120,01130,01200,01220,04024,04727,04922,05230	-0.99937	0.000630176
BMSK0008130	-	NEG00054	C00122;00020,00190,00220,00250,00350,00360,00620,00650,00760,01100,01110,01120,01130,01200,01220,04922,05200,05211,05230	0.999507	0.000492836
BMSK0008166	-	POS00430	C01035;00330,01100	-0.995247	0.00475313
BMSK0008190	K02960;03010	POS00191	C01888;00260	-0.997536	0.00246392
BMSK0008250	-	NEG00200	C04411;00290,01100,01110,01210,01230	-0.995033	0.00496678
BMSK0008268	-	NEG00200	C04411;00290,01100,01110,01210,01230	0.99716	0.00283998
BMSK0008334	-	POS00053	C00388;00340,01100,01110,04080,04664,04721,04750,04971,04974,05310	0.995157	0.0048429
BMSK0008342	-	NEG00200	C04411;00290,01100,01110,01210,01230	-0.997869	0.00213119
BMSK0008353	K09428;04214	POS00047	C00188;00260,00261,00290,00860,00970,01100,01110,01120,01130,01230,02010,04974,04978	0.995375	0.00462525
BMSK0008379	-	POS00430	C01035;00330,01100	-0.996646	0.00335397
BMSK0008393	K09490;03060,04141,04612,04918,05020	POS00430	C01035;00330,01100	-0.995004	0.00499571
BMSK0008408	K14409;03015	POS00053	C00388;00340,01100,01110,04080,04664,04721,04750,04971,04974,05310	0.999637	0.000362571
BMSK0008415	-	POS00053	C00388;00340,01100,01110,04080,04664,04721,04750,04971,04974,05310	0.997719	0.00228099
BMSK0008416	-	POS00191	C01888;00260	0.998447	0.00155279
BMSK0008421	K01587;00230,01100	NEG00200	C04411;00290,01100,01110,01210,01230	0.999693	0.000306722
BMSK0008425	-	NEG00200	C04411;00290,01100,01110,01210,01230	-0.999463	0.000537451
BMSK0008431	-	POS00161	C01152;00340	-0.997218	0.00278249
BMSK0008440	K14676;00564	POS00310	C02727;00310	-0.995806	0.00419436
BMSK0008455	K03364;04110,04120,04914	POS00116	C00601;00360,01100,01120	-0.998001	0.00199928
BMSK0008455	K03364;04110,04120,04914	POS00130	C00082;00130,00261,00350,00360,00400,00460,00730,00970,01100,01110,01130,01210,01230,04728,04916,04917,04974,05012,05030,05031,05034,05230	-0.997014	0.0029862
BMSK0008485	K10691;05165,05203	POS00187	C02291;00260,00270,01100,01110,01130,01230	0.997071	0.00292851
BMSK0008526	K17633;04014	NEG00054	C00122;00020,00190,00220,00250,00350,00360,00620,00650,00760,01100,01110,01120,01130,01200,01220,04922,05200,05211,05230	0.997806	0.00219383
BMSK0008526	K17633;04014	POS00187	C02291;00260,00270,01100,01110,01130,01230	0.995878	0.00412197
BMSK0008527	-	POS00412	C01772;00360,01110,01120	0.995967	0.00403277
BMSK0008532	K11647;04714,05225	POS00430	C01035;00330,01100	-0.995849	0.00415069
BMSK0008537	-	POS00412	C01772;00360,01110,01120	-0.996355	0.00364511
BMSK0008543	-	POS00053	C00388;00340,01100,01110,04080,04664,04721,04750,04971,04974,05310	0.998443	0.00155693
BMSK0008547	-	POS00022	C00047;00300,00310,00780,00970,01100,01110,01120,01130,01210,01230,02010,04974	0.998308	0.00169236
BMSK0008552	K00940;00230,00240,00983,01100	POS00012	C00065;00260,00261,00270,00460,00600,00630,00920,00970,01100,01110,01120,01130,01200,01230,02010,04071,04974,04978,05230	-0.996978	0.00302192
BMSK0008566	K01432;00380,00630,01100	NEG00131	C00089;00052,00500,01100,02010,04742,04973	0.995109	0.0048915
BMSK0008663	K05673;01523,02010,04024,04976	POS00116	C00601;00360,01100,01120	0.997994	0.00200552
BMSK0008704	-	POS00116	C00601;00360,01100,01120	0.999254	0.00074565
BMSK0008704	-	POS00130	C00082;00130,00261,00350,00360,00400,00460,00730,00970,01100,01110,01130,01210,01230,04728,04916,04917,04974,05012,05030,05031,05034,05230	0.995666	0.00433429
BMSK0008709	-	NEG00049	C02835;00340	0.995904	0.00409614
BMSK0008748	K13667;00514	POS00412	C01772;00360,01110,01120	0.999105	0.000894889
BMSK0008751	K11204;00270,00480,01100,04212,04216	POS00430	C01035;00330,01100	-0.995838	0.00416247
BMSK0008767	K11718;04141	POS00430	C01035;00330,01100	-0.999616	0.000384228
BMSK0008772	-	POS00191	C01888;00260	-0.99854	0.00145979
BMSK0008815	-	POS00430	C01035;00330,01100	0.998759	0.001241
BMSK0008819	K11433;00310	NEG00131	C00089;00052,00500,01100,02010,04742,04973	0.995375	0.00462547
BMSK0008825	K15162;04919	POS00430	C01035;00330,01100	-0.999478	0.000521665
BMSK0008900	K09389;01522,04110,04218,04934,05161,05163,05166,05167,05200,05206,05212,05214,05215,05218,05219,05220,05222,05223,05224,05225,05226	POS00047	C00188;00260,00261,00290,00860,00970,01100,01110,01120,01130,01230,02010,04974,04978	0.997086	0.00291366
BMSK0008903	-	POS00056	C00037;00120,00230,00260,00310,00460,00480,00630,00730,00860,00970,01100,01110,01120,01130,01200,01230,02010,04080,04721,04974,04978,05230	-0.99774	0.00225977
BMSK0008959	-	POS00187	C02291;00260,00270,01100,01110,01130,01230	-0.995995	0.00400523
BMSK0008965	-	POS00101	C00062;00220,00261,00330,00472,00970,01100,01110,01130,01230,02010,04974,05014,05132,05142,05146,05230	0.995564	0.00443596
BMSK0008965	-	POS00177	C01152;00340	0.999167	0.000832846
BMSK0008968	-	POS00053	C00388;00340,01100,01110,04080,04664,04721,04750,04971,04974,05310	0.997567	0.0024328
BMSK0008971	-	POS00042	C00135;00340,00410,00970,01100,01110,01230,02010,04974,05230	0.997174	0.00282603
BMSK0008971	-	POS00412	C01772;00360,01110,01120	0.996913	0.00308667
BMSK0008976	-	NEG00200	C04411;00290,01100,01110,01210,01230	-0.995319	0.00468146
BMSK0008979	-	POS00048	C02835;00340	-0.995695	0.00430539
BMSK0009037	-	POS00051	C05135;00340	0.999305	0.000694783
BMSK0009052	-	POS00048	C02835;00340	0.999457	0.000542642
BMSK0009052	-	POS00195	C04092;00310,01100	0.999645	0.000355174
BMSK0009078	-	NEG00200	C04411;00290,01100,01110,01210,01230	-0.995163	0.00483733
BMSK0009085	-	POS00412	C01772;00360,01110,01120	-0.998642	0.00135836
BMSK0009086	-	POS00412	C01772;00360,01110,01120	-0.999	0.00100013
BMSK0009131	-	NEG00056	C00123;00280,00290,00970,01100,01110,01210,01230,02010,04150,04974,04978,05230	0.999388	0.000611579
BMSK0009131	-	POS00101	C00062;00220,00261,00330,00472,00970,01100,01110,01130,01230,02010,04974,05014,05132,05142,05146,05230	0.997213	0.00278655
BMSK0009148	K09562;04141	NEG00012	C00042;00020,00190,00250,00350,00360,00620,00630,00640,00650,00760,00920,01100,01110,01120,01130,01200,01220,04024,04727,04922,05230	-0.995182	0.00481759
BMSK0009149	-	POS00430	C01035;00330,01100	-0.997878	0.00212234
BMSK0009161	K12479;04144	NEG00181	C01042;00250,01100	-0.999604	0.000396424
BMSK0009177	-	POS00191	C01888;00260	0.998935	0.00106463
BMSK0009192	K20674;04624	POS00430	C01035;00330,01100	-0.996221	0.00377947
BMSK0009198	-	NEG00069	C00152;00250,00460,00970,01100,01110,01230,04974,04978,05230	-0.998554	0.00144628
BMSK0009223	-	NEG00093	C02946;00330,01100	0.999471	0.000529254
BMSK0009234	-	NEG00054	C00122;00020,00190,00220,00250,00350,00360,00620,00650,00760,01100,01110,01120,01130,01200,01220,04922,05200,05211,05230	0.999675	0.000324617
BMSK0009235	-	POS00412	C01772;00360,01110,01120	0.999948	5.21184e-05
BMSK0009238	K03254;03013	POS00430	C01035;00330,01100	-0.995802	0.00419751
BMSK0009245	-	POS00412	C01772;00360,01110,01120	0.995763	0.0042372
BMSK0009261	-	POS00412	C01772;00360,01110,01120	0.998421	0.001579
BMSK0009301	K03951;00190,01100,04714,04723,04932,05010,05012,05016	POS00191	C01888;00260	-0.998704	0.00129598
BMSK0009303	-	POS00430	C01035;00330,01100	-0.999029	0.00097078
BMSK0009368	-	NEG00200	C04411;00290,01100,01110,01210,01230	-0.997532	0.00246754
BMSK0009377	-	NEG00200	C04411;00290,01100,01110,01210,01230	-0.99543	0.00457032
BMSK0009426	-	NEG00018	C00158;00020,00250,00630,01100,01110,01120,01130,01200,01210,01230,04742,04922,05230	0.998318	0.00168245
BMSK0009457	-	NEG00200	C04411;00290,01100,01110,01210,01230	0.996779	0.00322129
BMSK0009471	K10994;04218	POS00047	C00188;00260,00261,00290,00860,00970,01100,01110,01120,01130,01230,02010,04974,04978	-0.996068	0.00393192
BMSK0009471	K10994;04218	POS00191	C01888;00260	-0.999016	0.000984465
BMSK0009475	-	POS00116	C00601;00360,01100,01120	-0.995358	0.00464179
BMSK0009485	-	POS00310	C02727;00310	0.997284	0.002716
BMSK0009488	-	POS00412	C01772;00360,01110,01120	0.997609	0.00239061
BMSK0009576	-	POS00191	C01888;00260	-0.996134	0.00386595
BMSK0009603	K18082;00562,01100,04070,04140	POS00047	C00188;00260,00261,00290,00860,00970,01100,01110,01120,01130,01230,02010,04974,04978	0.998984	0.00101602
BMSK0009603	K18082;00562,01100,04070,04140	POS00191	C01888;00260	0.999175	0.000824705
BMSK0009634	K00318;00330,01100	NEG00034	--	-0.998221	0.00177868
BMSK0009676	-	POS00047	C00188;00260,00261,00290,00860,00970,01100,01110,01120,01130,01230,02010,04974,04978	0.995451	0.00454927
BMSK0009690	-	POS00191	C01888;00260	-0.998382	0.00161823
BMSK0009743	K17497;00051,00520,01100	POS00412	C01772;00360,01110,01120	0.999568	0.000432013
BMSK0009756	-	POS00047	C00188;00260,00261,00290,00860,00970,01100,01110,01120,01130,01230,02010,04974,04978	0.999299	0.000701393
BMSK0009794	-	POS00310	C02727;00310	-0.997452	0.00254834
BMSK0009797	K01194;00500,01100	NEG00200	C04411;00290,01100,01110,01210,01230	0.995841	0.00415886
BMSK0009838	-	POS00191	C01888;00260	0.995919	0.00408109
BMSK0009843	-	NEG00200	C04411;00290,01100,01110,01210,01230	-0.996186	0.00381441
BMSK0009882	K13421;00240,00983,01100	POS00412	C01772;00360,01110,01120	0.997745	0.00225515
BMSK0009887	-	NEG00200	C04411;00290,01100,01110,01210,01230	-0.996875	0.00312468
BMSK0009914	K04695;04630,04910,04917,04930	POS00412	C01772;00360,01110,01120	-0.99856	0.00143968
BMSK0009921	-	NEG00054	C00122;00020,00190,00220,00250,00350,00360,00620,00650,00760,01100,01110,01120,01130,01200,01220,04922,05200,05211,05230	0.99682	0.00318004
BMSK0009930	K10581;04120	POS00430	C01035;00330,01100	-0.997561	0.00243873
BMSK0009994	-	POS00430	C01035;00330,01100	-0.997001	0.00299889
BMSK0009995	-	NEG00017	C00047;00300,00310,00780,00970,01100,01110,01120,01130,01210,01230,02010,04974	0.995437	0.00456339
BMSK0009995	-	NEG00078	C00078;00260,00380,00400,00970,01100,01110,01130,01210,01230,04726,04974,04978,05143,05230	0.998706	0.0012944
BMSK0009995	-	POS00019	C00719;00260,01100,02010	0.997354	0.00264632
BMSK0009996	-	POS00191	C01888;00260	-0.996538	0.00346206
BMSK0010059	-	POS00056	C00037;00120,00230,00260,00310,00460,00480,00630,00730,00860,00970,01100,01110,01120,01130,01200,01230,02010,04080,04721,04974,04978,05230	-0.999804	0.000195587
BMSK0010061	-	NEG00102	C00082;00130,00261,00350,00360,00400,00460,00730,00970,01100,01110,01130,01210,01230,04728,04916,04917,04974,05012,05030,05031,05034,05230	-0.999262	0.000737874
BMSK0010061	-	POS00116	C00601;00360,01100,01120	-0.998297	0.00170306
BMSK0010061	-	POS00130	C00082;00130,00261,00350,00360,00400,00460,00730,00970,01100,01110,01130,01210,01230,04728,04916,04917,04974,05012,05030,05031,05034,05230	-0.99974	0.000260498
BMSK0010064	-	POS00430	C01035;00330,01100	-0.999502	0.000498097
BMSK0010079	-	NEG00200	C04411;00290,01100,01110,01210,01230	0.998174	0.00182644
BMSK0010088	-	NEG00200	C04411;00290,01100,01110,01210,01230	-0.996843	0.00315686
BMSK0010146	-	POS00053	C00388;00340,01100,01110,04080,04664,04721,04750,04971,04974,05310	0.995182	0.00481812
BMSK0010147	-	POS00048	C02835;00340	0.997457	0.00254342
BMSK0010147	-	POS00195	C04092;00310,01100	0.99738	0.00262033
BMSK0010156	-	POS00042	C00135;00340,00410,00970,01100,01110,01230,02010,04974,05230	0.998146	0.0018543
BMSK0010156	-	POS00412	C01772;00360,01110,01120	0.995807	0.00419314
BMSK0010258	-	POS00191	C01888;00260	-0.995289	0.0047106
BMSK0010398	K07526;04360	NEG00056	C00123;00280,00290,00970,01100,01110,01210,01230,02010,04150,04974,04978,05230	0.999424	0.000576403
BMSK0010443	-	POS00053	C00388;00340,01100,01110,04080,04664,04721,04750,04971,04974,05310	-0.999083	0.000917047
BMSK0010469	K06091;04390,04391,04530,05165	POS00053	C00388;00340,01100,01110,04080,04664,04721,04750,04971,04974,05310	0.996132	0.00386811
BMSK0010477	-	POS00053	C00388;00340,01100,01110,04080,04664,04721,04750,04971,04974,05310	0.999186	0.000813636
BMSK0010520	K04512;04310	POS00051	C05135;00340	0.997048	0.00295169
BMSK0010545	K14284;03008,03013,03015,05164,05168	NEG00200	C04411;00290,01100,01110,01210,01230	-0.998095	0.00190537
BMSK0010546	-	POS00310	C02727;00310	0.995373	0.00462738
BMSK0010551	-	POS00430	C01035;00330,01100	-0.997455	0.00254452
BMSK0010567	-	POS00047	C00188;00260,00261,00290,00860,00970,01100,01110,01120,01130,01230,02010,04974,04978	0.999318	0.00068183
BMSK0010567	-	POS00191	C01888;00260	0.995442	0.00455839
BMSK0010603	K02879;03010	NEG00200	C04411;00290,01100,01110,01210,01230	-0.998223	0.0017766
BMSK0010665	-	NEG00060	C00065;00260,00261,00270,00460,00600,00630,00920,00970,01100,01110,01120,01130,01200,01230,02010,04071,04974,04978,05230	0.998332	0.00166781
BMSK0010669	-	POS00191	C01888;00260	-0.995463	0.00453721
BMSK0010691	-	POS00021	C02218;00270	-0.997454	0.00254628
BMSK0010701	-	POS00430	C01035;00330,01100	-0.995796	0.00420413
BMSK0010709	K04520;04726,05010	NEG00200	C04411;00290,01100,01110,01210,01230	0.998203	0.00179729
BMSK0010724	K09486;04141	POS00053	C00388;00340,01100,01110,04080,04664,04721,04750,04971,04974,05310	0.995734	0.00426557
BMSK0010733	-	POS00191	C01888;00260	-0.996934	0.00306594
BMSK0010758	-	POS00116	C00601;00360,01100,01120	0.997715	0.00228522
BMSK0010828	-	NEG00200	C04411;00290,01100,01110,01210,01230	0.998352	0.00164835
BMSK0010832	-	NEG00200	C04411;00290,01100,01110,01210,01230	-0.997674	0.00232638
BMSK0010836	-	NEG00200	C04411;00290,01100,01110,01210,01230	-0.997472	0.00252801
BMSK0010843	-	POS00053	C00388;00340,01100,01110,04080,04664,04721,04750,04971,04974,05310	0.995409	0.00459091
BMSK0010857	-	POS00412	C01772;00360,01110,01120	-0.997559	0.00244083
BMSK0010927	K12472;04144	NEG00018	C00158;00020,00250,00630,01100,01110,01120,01130,01200,01210,01230,04742,04922,05230	-0.997435	0.00256483
BMSK0011040	-	NEG00200	C04411;00290,01100,01110,01210,01230	-0.995906	0.00409443
BMSK0011042	-	POS00412	C01772;00360,01110,01120	-0.99572	0.00427962
BMSK0011073	K16676;04391	NEG00200	C04411;00290,01100,01110,01210,01230	-0.999312	0.000688276
BMSK0011081	K06265;04512,05410,05412,05414,05416	NEG00102	C00082;00130,00261,00350,00360,00400,00460,00730,00970,01100,01110,01130,01210,01230,04728,04916,04917,04974,05012,05030,05031,05034,05230	0.99602	0.00398019
BMSK0011081	K06265;04512,05410,05412,05414,05416	POS00116	C00601;00360,01100,01120	0.997878	0.00212244
BMSK0011081	K06265;04512,05410,05412,05414,05416	POS00130	C00082;00130,00261,00350,00360,00400,00460,00730,00970,01100,01110,01130,01210,01230,04728,04916,04917,04974,05012,05030,05031,05034,05230	0.999554	0.000445715
BMSK0011099	K00787;00900,01100,05164,05166	POS00310	C02727;00310	0.995092	0.00490815
BMSK0011120	-	POS00053	C00388;00340,01100,01110,04080,04664,04721,04750,04971,04974,05310	0.996131	0.00386943
BMSK0011120	-	POS00187	C02291;00260,00270,01100,01110,01130,01230	0.995102	0.00489806
BMSK0011126	-	NEG00093	C02946;00330,01100	0.996143	0.00385657
BMSK0011141	-	NEG00200	C04411;00290,01100,01110,01210,01230	-0.998734	0.00126565
BMSK0011172	-	POS00412	C01772;00360,01110,01120	0.996436	0.00356411
BMSK0011176	K14613;01523,04977,04978	POS00310	C02727;00310	0.998249	0.0017506
BMSK0011178	K04447;01521,04062,04151,04217,04550,04630,04658,04659,04725,04917,04920,04933,05140,05145,05152,05162,05164,05167,05168,05200	NEG00200	C04411;00290,01100,01110,01210,01230	-0.996073	0.00392662
BMSK0011205	K04534;04015,04713,04723,04724,04725,04726,04727,04728,04730,04915,04916,04921,04926,05032,05034,05142,05145,05163	NEG00200	C04411;00290,01100,01110,01210,01230	-0.999607	0.000393479
BMSK0011216	K05310;00563	POS00047	C00188;00260,00261,00290,00860,00970,01100,01110,01120,01130,01230,02010,04974,04978	0.998377	0.00162254
BMSK0011216	K05310;00563	POS00191	C01888;00260	0.999841	0.00015919
BMSK0011234	K17917;04144	POS00047	C00188;00260,00261,00290,00860,00970,01100,01110,01120,01130,01230,02010,04974,04978	0.997611	0.00238866
BMSK0011234	K17917;04144	POS00191	C01888;00260	0.999756	0.000244341
BMSK0011241	-	NEG00200	C04411;00290,01100,01110,01210,01230	0.996309	0.0036913
BMSK0011258	K01189;00052,00561,00600,00603,01100,04142	POS00026	C00152;00250,00460,00970,01100,01110,01230,04974,04978,05230	0.996639	0.00336114
BMSK0011261	-	POS00053	C00388;00340,01100,01110,04080,04664,04721,04750,04971,04974,05310	0.999438	0.000562313
BMSK0011275	K00357;00790,01100	NEG00017	C00047;00300,00310,00780,00970,01100,01110,01120,01130,01210,01230,02010,04974	-0.997939	0.00206091
BMSK0011275	K00357;00790,01100	POS00022	C00047;00300,00310,00780,00970,01100,01110,01120,01130,01210,01230,02010,04974	-0.997317	0.00268346
BMSK0011303	K01969;00280,01100	POS00018	C00633;01100,01120	-0.999493	0.000507118
BMSK0011307	K01080;00561,00564,00565,00600,01100,04072,04666,04975,05231	POS00053	C00388;00340,01100,01110,04080,04664,04721,04750,04971,04974,05310	-0.999477	0.000523048
BMSK0011344	-	POS00053	C00388;00340,01100,01110,04080,04664,04721,04750,04971,04974,05310	0.995371	0.00462913
BMSK0011344	-	POS00187	C02291;00260,00270,01100,01110,01130,01230	0.995676	0.00432437
BMSK0011347	K12373;00511,00520,00531,00603,00604,01100,04142	NEG00093	C02946;00330,01100	0.999983	1.6578e-05
BMSK0011360	K14299;03013,04150	POS00412	C01772;00360,01110,01120	-0.999159	0.000840833
BMSK0011370	-	POS00430	C01035;00330,01100	-0.998983	0.00101738
BMSK0011384	K00547;00270,01100	POS00028	C01004;00760	0.997217	0.00278324
BMSK0011392	K15305;05166,05203	NEG00200	C04411;00290,01100,01110,01210,01230	0.997911	0.00208941
BMSK0011422	-	POS00191	C01888;00260	0.995449	0.00455133
BMSK0011459	-	NEG00200	C04411;00290,01100,01110,01210,01230	-0.996405	0.00359481
BMSK0011483	-	POS00187	C02291;00260,00270,01100,01110,01130,01230	0.999481	0.000519028
BMSK0011485	-	NEG00093	C02946;00330,01100	0.995803	0.0041968
BMSK0011507	K00993;00440,00564,00565,01100	NEG00012	C00042;00020,00190,00250,00350,00360,00620,00630,00640,00650,00760,00920,01100,01110,01120,01130,01200,01220,04024,04727,04922,05230	0.99522	0.00478031
BMSK0011507	K00993;00440,00564,00565,01100	POS00042	C00135;00340,00410,00970,01100,01110,01230,02010,04974,05230	0.997075	0.00292528
BMSK0011510	-	POS00191	C01888;00260	-0.996336	0.00366416
BMSK0011589	K02951;03010	POS00191	C01888;00260	-0.995369	0.00463069
BMSK0011615	-	POS00053	C00388;00340,01100,01110,04080,04664,04721,04750,04971,04974,05310	0.996317	0.00368271
BMSK0011636	-	POS00056	C00037;00120,00230,00260,00310,00460,00480,00630,00730,00860,00970,01100,01110,01120,01130,01200,01230,02010,04080,04721,04974,04978,05230	0.995225	0.0047754
BMSK0011639	-	NEG00011	C00148;00330,00970,01100,01110,01130,01230,02010,04974,04978,05230	0.998147	0.00185308
BMSK0011649	-	NEG00200	C04411;00290,01100,01110,01210,01230	-0.998775	0.00122496
BMSK0011650	-	POS00053	C00388;00340,01100,01110,04080,04664,04721,04750,04971,04974,05310	0.995569	0.00443058
BMSK0011711	-	POS00191	C01888;00260	-0.998663	0.00133651
BMSK0011721	-	POS00412	C01772;00360,01110,01120	0.998346	0.00165398
BMSK0011775	-	POS00430	C01035;00330,01100	-0.999913	8.65206e-05
BMSK0011802	-	POS00187	C02291;00260,00270,01100,01110,01130,01230	0.997249	0.00275099
BMSK0011855	-	POS00430	C01035;00330,01100	-0.999972	2.8014e-05
BMSK0011895	K07375;04145,04540,05130	POS00430	C01035;00330,01100	-0.999579	0.00042059
BMSK0011901	-	POS00116	C00601;00360,01100,01120	-0.997046	0.00295351
BMSK0011916	-	POS00430	C01035;00330,01100	-0.99907	0.00092962
BMSK0011948	-	NEG00069	C00152;00250,00460,00970,01100,01110,01230,04974,04978,05230	-0.997106	0.00289356
BMSK0011948	-	POS00019	C00719;00260,01100,02010	-0.995085	0.00491515
BMSK0011948	-	POS00161	C01152;00340	-0.999107	0.000892646
BMSK0011951	K12838;03040	POS00430	C01035;00330,01100	-0.998734	0.00126563
BMSK0011957	-	NEG00018	C00158;00020,00250,00630,01100,01110,01120,01130,01200,01210,01230,04742,04922,05230	-0.996514	0.00348649
BMSK0011962	-	NEG00011	C00148;00330,00970,01100,01110,01130,01230,02010,04974,04978,05230	0.995057	0.00494333
BMSK0011962	-	POS00017	C00763;00330,01100	0.99688	0.00311982
BMSK0011962	-	POS00056	C00037;00120,00230,00260,00310,00460,00480,00630,00730,00860,00970,01100,01110,01120,01130,01200,01230,02010,04080,04721,04974,04978,05230	0.99938	0.000620379
BMSK0011989	-	POS00430	C01035;00330,01100	-0.999197	0.000803075
BMSK0012052	-	POS00053	C00388;00340,01100,01110,04080,04664,04721,04750,04971,04974,05310	0.996644	0.00335611
BMSK0012087	K02892;03010	POS00047	C00188;00260,00261,00290,00860,00970,01100,01110,01120,01130,01230,02010,04974,04978	-0.996002	0.00399809
BMSK0012087	K02892;03010	POS00191	C01888;00260	-0.999144	0.000856247
BMSK0012094	-	NEG00012	C00042;00020,00190,00250,00350,00360,00620,00630,00640,00650,00760,00920,01100,01110,01120,01130,01200,01220,04024,04727,04922,05230	-0.998428	0.00157205
BMSK0012094	-	POS00042	C00135;00340,00410,00970,01100,01110,01230,02010,04974,05230	-0.998727	0.00127273
BMSK0012101	-	NEG00200	C04411;00290,01100,01110,01210,01230	-0.996952	0.00304834
BMSK0012194	K10413;04145,04962,05132	NEG00054	C00122;00020,00190,00220,00250,00350,00360,00620,00650,00760,01100,01110,01120,01130,01200,01220,04922,05200,05211,05230	0.999221	0.000778854
BMSK0012194	K10413;04145,04962,05132	POS00187	C02291;00260,00270,01100,01110,01130,01230	0.996078	0.00392181
BMSK0012197	K05728;05120	POS00430	C01035;00330,01100	-0.997103	0.00289698
BMSK0012207	-	NEG00012	C00042;00020,00190,00250,00350,00360,00620,00630,00640,00650,00760,00920,01100,01110,01120,01130,01200,01220,04024,04727,04922,05230	0.995797	0.00420253
BMSK0012207	-	POS00042	C00135;00340,00410,00970,01100,01110,01230,02010,04974,05230	0.999481	0.000518836
BMSK0012209	-	POS00053	C00388;00340,01100,01110,04080,04664,04721,04750,04971,04974,05310	0.999922	7.83905e-05
BMSK0012254	K00128;00010,00053,00071,00280,00310,00330,00340,00380,00410,00561,00620,00981,01100	POS00310	C02727;00310	0.99737	0.00263029
BMSK0012260	K03841;00010,00030,00051,01100,01200,04152,04910,04922	POS00017	C00763;00330,01100	-0.995158	0.00484166
BMSK0012350	K12397;04142	POS00430	C01035;00330,01100	-0.999219	0.00078147
BMSK0012369	-	POS00430	C01035;00330,01100	-0.997528	0.00247193
BMSK0012370	-	POS00430	C01035;00330,01100	-0.998849	0.0011512
BMSK0012373	-	POS00310	C02727;00310	-0.998373	0.00162743
BMSK0012386	-	POS00042	C00135;00340,00410,00970,01100,01110,01230,02010,04974,05230	-0.997442	0.00255807
BMSK0012440	-	POS00187	C02291;00260,00270,01100,01110,01130,01230	0.997211	0.00278896
BMSK0012467	-	POS00191	C01888;00260	-0.997924	0.00207571
BMSK0012482	K00264;00250,00910,01100,01230	POS00430	C01035;00330,01100	-0.999794	0.000205729
BMSK0012486	-	POS00430	C01035;00330,01100	-0.995023	0.00497665
BMSK0012537	-	NEG00012	C00042;00020,00190,00250,00350,00360,00620,00630,00640,00650,00760,00920,01100,01110,01120,01130,01200,01220,04024,04727,04922,05230	-0.995035	0.00496505
BMSK0012638	-	NEG00012	C00042;00020,00190,00250,00350,00360,00620,00630,00640,00650,00760,00920,01100,01110,01120,01130,01200,01220,04024,04727,04922,05230	-0.996712	0.00328818
BMSK0012645	K13247;00040,01100	POS00191	C01888;00260	-0.996863	0.00313738
BMSK0012660	-	NEG00200	C04411;00290,01100,01110,01210,01230	0.998923	0.0010774
BMSK0012663	-	NEG00054	C00122;00020,00190,00220,00250,00350,00360,00620,00650,00760,01100,01110,01120,01130,01200,01220,04922,05200,05211,05230	0.999261	0.000738527
BMSK0012678	K01027;00072,00280,00650	NEG00131	C00089;00052,00500,01100,02010,04742,04973	0.99704	0.00295986
BMSK0012678	K01027;00072,00280,00650	POS00330	--	0.999594	0.000406054
BMSK0012680	K02922;03010	NEG00093	C02946;00330,01100	-0.999	0.00100015
BMSK0012765	K09699;00280,00640,01100	NEG00077	C00366;00230,01100,01120,04976	0.995475	0.00452513
BMSK0012799	K14322;03013	POS00116	C00601;00360,01100,01120	0.997999	0.00200071
BMSK0012808	K00164;00020,00310,00380,01100,01200	POS00282	C00157;00564,00590,00591,00592,01100,01110,04723,05231	-0.998685	0.00131517
BMSK0012808	K00164;00020,00310,00380,01100,01200	POS00430	C01035;00330,01100	-0.997669	0.00233075
BMSK0012889	K07374;04145,04210,04530,04540,05130	POS00021	C02218;00270	0.999957	4.32597e-05
BMSK0012931	K09189;00310	POS00053	C00388;00340,01100,01110,04080,04664,04721,04750,04971,04974,05310	0.997963	0.00203726
BMSK0012991	-	POS00053	C00388;00340,01100,01110,04080,04664,04721,04750,04971,04974,05310	0.995556	0.00444357
BMSK0013017	-	POS00047	C00188;00260,00261,00290,00860,00970,01100,01110,01120,01130,01230,02010,04974,04978	0.998446	0.00155397
BMSK0013050	-	NEG00054	C00122;00020,00190,00220,00250,00350,00360,00620,00650,00760,01100,01110,01120,01130,01200,01220,04922,05200,05211,05230	0.999019	0.000981156
BMSK0013093	K04378;04010,04022,05166,05203	NEG00200	C04411;00290,01100,01110,01210,01230	-0.998887	0.0011132
BMSK0013115	-	POS00053	C00388;00340,01100,01110,04080,04664,04721,04750,04971,04974,05310	-0.999004	0.000996041
BMSK0013141	K12657;00330,01100,01230	NEG00152	--	-0.999039	0.000960563
BMSK0013141	K12657;00330,01100,01230	POS00004	--	-0.998529	0.00147061
BMSK0013141	K12657;00330,01100,01230	POS00281	C00157;00564,00590,00591,00592,01100,01110,04723,05231	-0.999307	0.000693359
BMSK0013188	K11450;04714	POS00191	C01888;00260	0.999134	0.000866262
BMSK0013209	K17903;04919	POS00042	C00135;00340,00410,00970,01100,01110,01230,02010,04974,05230	0.997389	0.00261064
BMSK0013231	-	POS00412	C01772;00360,01110,01120	0.995772	0.00422754
BMSK0013238	-	POS00310	C02727;00310	-0.999389	0.000610985
BMSK0013292	-	NEG00200	C04411;00290,01100,01110,01210,01230	-0.995362	0.00463841
BMSK0013369	-	POS00310	C02727;00310	0.997768	0.00223228
BMSK0013447	K12819;03040	POS00412	C01772;00360,01110,01120	-0.995221	0.00477907
BMSK0013450	-	POS00047	C00188;00260,00261,00290,00860,00970,01100,01110,01120,01130,01230,02010,04974,04978	0.998793	0.00120663
BMSK0013451	-	POS00195	C04092;00310,01100	0.995868	0.00413219
BMSK0013466	-	POS00412	C01772;00360,01110,01120	0.998488	0.00151247
BMSK0013476	-	POS00026	C00152;00250,00460,00970,01100,01110,01230,04974,04978,05230	0.999113	0.000887395
BMSK0013488	K00166;00280,00640,01100	POS00018	C00633;01100,01120	0.999362	0.000637684
BMSK0013498	-	POS00053	C00388;00340,01100,01110,04080,04664,04721,04750,04971,04974,05310	0.998217	0.00178329
BMSK0013500	-	POS00412	C01772;00360,01110,01120	0.99885	0.00114989
BMSK0013501	K01365;04140,04142,04145,04210,04612,05205,05323,05418	POS00430	C01035;00330,01100	-0.99767	0.00233042
BMSK0013503	-	POS00187	C02291;00260,00270,01100,01110,01130,01230	0.996958	0.00304167
BMSK0013513	-	POS00310	C02727;00310	-0.997788	0.00221203
BMSK0013541	K14156;00564,01100,05231	POS00191	C01888;00260	0.996685	0.00331453
BMSK0013542	-	NEG00012	C00042;00020,00190,00250,00350,00360,00620,00630,00640,00650,00760,00920,01100,01110,01120,01130,01200,01220,04024,04727,04922,05230	-0.997603	0.0023969
BMSK0013549	-	POS00412	C01772;00360,01110,01120	0.997364	0.00263598
BMSK0013559	-	NEG00069	C00152;00250,00460,00970,01100,01110,01230,04974,04978,05230	-0.999111	0.000889332
BMSK0013574	K11262;00061,00620,00640,01100,01212,04152,04910,04922	POS00430	C01035;00330,01100	-0.995255	0.0047448
BMSK0013576	K11262;00061,00620,00640,01100,01212,04152,04910,04922	POS00430	C01035;00330,01100	-0.995275	0.004725
BMSK0013580	K05673;01523,02010,04024,04976	POS00430	C01035;00330,01100	-0.998638	0.00136169
BMSK0013638	K13356;00073,04146,04212	POS00053	C00388;00340,01100,01110,04080,04664,04721,04750,04971,04974,05310	0.996759	0.00324052
BMSK0013639	K04443;04010,04218,04370,04625,04722,05167,05203	NEG00200	C04411;00290,01100,01110,01210,01230	-0.999634	0.000365912
BMSK0013661	-	POS00310	C02727;00310	0.998397	0.00160271
BMSK0013664	-	POS00053	C00388;00340,01100,01110,04080,04664,04721,04750,04971,04974,05310	0.998657	0.00134289
BMSK0013670	-	POS00430	C01035;00330,01100	-0.99608	0.00391988
BMSK0013705	-	NEG00200	C04411;00290,01100,01110,01210,01230	-0.995088	0.00491186
BMSK0013727	-	NEG00200	C04411;00290,01100,01110,01210,01230	-0.999515	0.000484543
BMSK0013740	-	NEG00200	C04411;00290,01100,01110,01210,01230	-0.997824	0.00217607
BMSK0013748	-	POS00412	C01772;00360,01110,01120	-0.995765	0.00423532
BMSK0013757	K03870;04066,04120,05200,05211	POS00053	C00388;00340,01100,01110,04080,04664,04721,04750,04971,04974,05310	0.997084	0.00291583
BMSK0013789	-	NEG00089	C00719;00260,01100,02010	-0.995137	0.00486346
BMSK0013834	-	POS00412	C01772;00360,01110,01120	-0.99545	0.00455015
BMSK0013864	-	POS00412	C01772;00360,01110,01120	0.997657	0.00234276
BMSK0013910	K11253;05034,05202,05322	POS00021	C02218;00270	0.997168	0.0028323
BMSK0013921	K11253;05034,05202,05322	POS00021	C02218;00270	0.997168	0.0028323
BMSK0013928	K11253;05034,05202,05322	POS00021	C02218;00270	0.997168	0.0028323
BMSK0013970	-	POS00051	C05135;00340	0.99791	0.00209026
BMSK0014026	-	POS00191	C01888;00260	-0.997417	0.00258275
BMSK0014047	-	POS00116	C00601;00360,01100,01120	-0.996202	0.00379822
BMSK0014069	-	NEG00093	C02946;00330,01100	0.997464	0.0025363
BMSK0014088	-	POS00430	C01035;00330,01100	-0.997632	0.00236835
BMSK0014111	K14406;03015	POS00412	C01772;00360,01110,01120	-0.998138	0.00186194
BMSK0014144	-	POS00048	C02835;00340	0.999293	0.000707277
BMSK0014144	-	POS00195	C04092;00310,01100	0.997603	0.00239703
BMSK0014176	-	POS00430	C01035;00330,01100	-0.998598	0.00140168
BMSK0014199	-	POS00187	C02291;00260,00270,01100,01110,01130,01230	0.998386	0.00161369
BMSK0014219	-	POS00187	C02291;00260,00270,01100,01110,01130,01230	0.99911	0.000890442
BMSK0014222	-	POS00430	C01035;00330,01100	-0.999049	0.000950603
BMSK0014228	-	POS00051	C05135;00340	0.996373	0.00362672
BMSK0014230	-	NEG00069	C00152;00250,00460,00970,01100,01110,01230,04974,04978,05230	-0.999217	0.000782989
BMSK0014238	-	NEG00011	C00148;00330,00970,01100,01110,01130,01230,02010,04974,04978,05230	-0.998765	0.00123515
BMSK0014264	K15047;05164	POS00430	C01035;00330,01100	-0.995203	0.00479731
BMSK0014273	K01749;00860,01100	NEG00200	C04411;00290,01100,01110,01210,01230	-0.999452	0.000547574
BMSK0014282	-	NEG00200	C04411;00290,01100,01110,01210,01230	-0.997777	0.00222349
BMSK0014325	-	NEG00200	C04411;00290,01100,01110,01210,01230	-0.996836	0.00316434
BMSK0014356	-	POS00412	C01772;00360,01110,01120	0.999614	0.000386159
BMSK0014358	-	POS00310	C02727;00310	-0.995659	0.00434073
BMSK0014360	-	POS00047	C00188;00260,00261,00290,00860,00970,01100,01110,01120,01130,01230,02010,04974,04978	-0.996065	0.00393526
BMSK0014360	-	POS00191	C01888;00260	-0.999818	0.000181518
BMSK0014375	K09680;00770,01100	POS00310	C02727;00310	-0.99891	0.0010898
BMSK0014438	K12843;03040	POS00042	C00135;00340,00410,00970,01100,01110,01230,02010,04974,05230	-0.999677	0.000323489
BMSK0014441	-	POS00310	C02727;00310	0.999653	0.000346639
BMSK0014450	K03754;03013	POS00412	C01772;00360,01110,01120	-0.997589	0.00241097
BMSK0014498	K06070;04015,04925	POS00116	C00601;00360,01100,01120	0.995116	0.004884
BMSK0014499	-	POS00048	C02835;00340	0.998908	0.00109229
BMSK0014499	-	POS00195	C04092;00310,01100	0.996214	0.00378573
BMSK0014501	-	NEG00012	C00042;00020,00190,00250,00350,00360,00620,00630,00640,00650,00760,00920,01100,01110,01120,01130,01200,01220,04024,04727,04922,05230	-0.997126	0.00287375
BMSK0014519	K01490;00230,01100	NEG00181	C01042;00250,01100	0.996759	0.00324133
BMSK0014522	-	POS00412	C01772;00360,01110,01120	-0.999973	2.67337e-05
BMSK0014566	-	NEG00078	C00078;00260,00380,00400,00970,01100,01110,01130,01210,01230,04726,04974,04978,05143,05230	0.999124	0.000876178
BMSK0014566	-	POS00019	C00719;00260,01100,02010	0.999239	0.000760556
BMSK0014580	-	POS00047	C00188;00260,00261,00290,00860,00970,01100,01110,01120,01130,01230,02010,04974,04978	-0.995313	0.004687
BMSK0014589	-	POS00047	C00188;00260,00261,00290,00860,00970,01100,01110,01120,01130,01230,02010,04974,04978	-0.995092	0.0049076
BMSK0014619	K01939;00230,00250,01100	NEG00034	--	0.996688	0.00331191
BMSK0014648	-	NEG00093	C02946;00330,01100	0.9954	0.00460025
BMSK0014700	K02980;03010	POS00191	C01888;00260	-0.997387	0.00261333
BMSK0014730	K14000;04141	POS00047	C00188;00260,00261,00290,00860,00970,01100,01110,01120,01130,01230,02010,04974,04978	0.995702	0.00429805
BMSK0014730	K14000;04141	POS00191	C01888;00260	0.996673	0.00332672
BMSK0014769	-	NEG00200	C04411;00290,01100,01110,01210,01230	-0.998238	0.00176166
BMSK0014770	-	NEG00200	C04411;00290,01100,01110,01210,01230	-0.99922	0.000780234
BMSK0014797	K06126;00130,01100	POS00042	C00135;00340,00410,00970,01100,01110,01230,02010,04974,05230	-0.999736	0.000263926
BMSK0014804	K12599;03018	POS00430	C01035;00330,01100	-0.995775	0.00422512
BMSK0014865	-	POS00430	C01035;00330,01100	-0.995709	0.00429135
BMSK0014874	K01539;04022,04024,04260,04261,04911,04918,04919,04925,04960,04961,04964,04970,04971,04972,04973,04974,04976,04978	POS00430	C01035;00330,01100	-0.998092	0.0019082
BMSK0014895	K01373;04142,04210	POS00430	C01035;00330,01100	-0.999297	0.000703244
BMSK0014897	K10586;04120,04214,04215	POS00048	C02835;00340	0.999553	0.000446877
BMSK0014897	K10586;04120,04214,04215	POS00195	C04092;00310,01100	0.999158	0.000842392
BMSK0014907	-	NEG00200	C04411;00290,01100,01110,01210,01230	-0.997153	0.00284687
BMSK0014917	-	NEG00200	C04411;00290,01100,01110,01210,01230	-0.998325	0.00167539
BMSK0014955	-	POS00430	C01035;00330,01100	-0.997996	0.00200409
BMSK0014969	-	POS00430	C01035;00330,01100	0.995431	0.00456949
BMSK0014970	-	POS00056	C00037;00120,00230,00260,00310,00460,00480,00630,00730,00860,00970,01100,01110,01120,01130,01200,01230,02010,04080,04721,04974,04978,05230	-0.997199	0.0028014
BMSK0014983	-	POS00412	C01772;00360,01110,01120	0.997665	0.0023353
BMSK0015029	-	POS00191	C01888;00260	0.995342	0.00465839
BMSK0015082	K02963;03010	POS00412	C01772;00360,01110,01120	0.999105	0.000894767
BMSK0015085	-	NEG00200	C04411;00290,01100,01110,01210,01230	-0.996093	0.00390661
BMSK0015125	-	NEG00049	C02835;00340	0.99956	0.000440025
BMSK0015137	-	NEG00054	C00122;00020,00190,00220,00250,00350,00360,00620,00650,00760,01100,01110,01120,01130,01200,01220,04922,05200,05211,05230	0.995374	0.00462647
BMSK0015170	-	POS00191	C01888;00260	0.995736	0.00426426
BMSK0015183	K21798;00562,01100,04070	NEG00200	C04411;00290,01100,01110,01210,01230	-0.99519	0.00481047
BMSK0015186	K15014;05034	NEG00200	C04411;00290,01100,01110,01210,01230	-0.997097	0.00290311
BMSK0015205	K01836;00520,01100	NEG00200	C04411;00290,01100,01110,01210,01230	-0.996063	0.00393712
BMSK0015260	-	POS00430	C01035;00330,01100	-0.99704	0.00296023
BMSK0015313	K13708;04510,04810,05100,05131	POS00430	C01035;00330,01100	-0.998914	0.00108586
BMSK0015329	-	NEG00054	C00122;00020,00190,00220,00250,00350,00360,00620,00650,00760,01100,01110,01120,01130,01200,01220,04922,05200,05211,05230	0.999694	0.000306357
BMSK0015330	K04533;05016	NEG00200	C04411;00290,01100,01110,01210,01230	0.995742	0.0042579
BMSK0015437	-	NEG00017	C00047;00300,00310,00780,00970,01100,01110,01120,01130,01210,01230,02010,04974	-0.998008	0.00199154
BMSK0015450	-	POS00053	C00388;00340,01100,01110,04080,04664,04721,04750,04971,04974,05310	0.999291	0.000709437
BMSK0015512	K04958;04020,04022,04070,04114,04140,04210,04218,04270,04371,04540,04611,04621,04625,04713,04720,04723,04724,04725,04726,04728,04730,04745,04750,04912,04915,04918,04921,04922,04924,04925,04927,04928,04934,04970,04971,04972,05010,05016,05163,05167,05205	POS00191	C01888;00260	0.99826	0.00174043
BMSK0015532	K04919;04925	POS00053	C00388;00340,01100,01110,04080,04664,04721,04750,04971,04974,05310	0.999515	0.000485232
BMSK0015544	-	POS00047	C00188;00260,00261,00290,00860,00970,01100,01110,01120,01130,01230,02010,04974,04978	0.996108	0.00389164
BMSK0015553	K01464;00240,00410,00770,00983,01100	POS00412	C01772;00360,01110,01120	-0.997401	0.00259907
BMSK0015577	-	POS00430	C01035;00330,01100	-0.996402	0.0035983
BMSK0015586	-	POS00012	C00065;00260,00261,00270,00460,00600,00630,00920,00970,01100,01110,01120,01130,01200,01230,02010,04071,04974,04978,05230	0.99812	0.00187989
BMSK0015609	-	NEG00200	C04411;00290,01100,01110,01210,01230	-0.996289	0.00371142
BMSK0015619	-	POS00430	C01035;00330,01100	-0.999882	0.000118301
BMSK0015621	-	NEG00018	C00158;00020,00250,00630,01100,01110,01120,01130,01200,01210,01230,04742,04922,05230	-0.997644	0.00235639
BMSK0015640	K01194;00500,01100	POS00430	C01035;00330,01100	-0.999914	8.63116e-05
BMSK0015650	-	POS00047	C00188;00260,00261,00290,00860,00970,01100,01110,01120,01130,01230,02010,04974,04978	0.999239	0.000761486
BMSK0015650	-	POS00191	C01888;00260	0.996208	0.00379188
BMSK0015655	-	POS00430	C01035;00330,01100	-0.996878	0.00312202
BMSK0015660	K11099;03040	POS00047	C00188;00260,00261,00290,00860,00970,01100,01110,01120,01130,01230,02010,04974,04978	-0.995169	0.00483109
BMSK0015665	-	NEG00200	C04411;00290,01100,01110,01210,01230	-0.998062	0.00193828
BMSK0015674	-	NEG00093	C02946;00330,01100	0.995044	0.00495554
BMSK0015709	K09542;04141,04213	POS00412	C01772;00360,01110,01120	-0.999405	0.000595209
BMSK0015714	-	NEG00200	C04411;00290,01100,01110,01210,01230	-0.998775	0.00122546
BMSK0015733	-	NEG00181	C01042;00250,01100	-0.995089	0.00491132
BMSK0015799	-	NEG00200	C04411;00290,01100,01110,01210,01230	-0.998886	0.00111415
BMSK0015805	-	POS00053	C00388;00340,01100,01110,04080,04664,04721,04750,04971,04974,05310	0.999536	0.000464468
BMSK0015814	-	NEG00200	C04411;00290,01100,01110,01210,01230	-0.998187	0.00181269
BMSK0015817	-	POS00116	C00601;00360,01100,01120	0.99881	0.00118969
BMSK0015844	-	NEG00200	C04411;00290,01100,01110,01210,01230	-0.997208	0.00279242
BMSK0015903	K14012;04141	NEG00102	C00082;00130,00261,00350,00360,00400,00460,00730,00970,01100,01110,01130,01210,01230,04728,04916,04917,04974,05012,05030,05031,05034,05230	-0.99911	0.000889766
BMSK0015903	K14012;04141	POS00130	C00082;00130,00261,00350,00360,00400,00460,00730,00970,01100,01110,01130,01210,01230,04728,04916,04917,04974,05012,05030,05031,05034,05230	-0.995297	0.00470348
BMSK0015916	-	POS00430	C01035;00330,01100	-0.999793	0.000206692
BMSK0015942	K02949;03010	POS00047	C00188;00260,00261,00290,00860,00970,01100,01110,01120,01130,01230,02010,04974,04978	-0.995943	0.00405666
BMSK0015942	K02949;03010	POS00191	C01888;00260	-0.999839	0.000161012
BMSK0015950	-	POS00412	C01772;00360,01110,01120	-0.999217	0.000782551
BMSK0015959	-	POS00430	C01035;00330,01100	0.996329	0.0036709
BMSK0015973	-	POS00310	C02727;00310	-0.998397	0.00160347
BMSK0016029	K09420;04151,05166	POS00191	C01888;00260	0.995204	0.00479551
MSTRG.10035	-	POS00191	C01888;00260	-0.995866	0.00413421
MSTRG.10230	-	POS00026	C00152;00250,00460,00970,01100,01110,01230,04974,04978,05230	0.998857	0.00114293
MSTRG.10278	-	NEG00200	C04411;00290,01100,01110,01210,01230	-0.998247	0.00175296
MSTRG.10371	-	NEG00089	C00719;00260,01100,02010	-0.99712	0.00287974
MSTRG.10528	-	POS00310	C02727;00310	-0.995989	0.00401097
MSTRG.10553	-	POS00053	C00388;00340,01100,01110,04080,04664,04721,04750,04971,04974,05310	0.999158	0.00084215
MSTRG.10653	-	POS00412	C01772;00360,01110,01120	0.995886	0.00411414
MSTRG.10745	K18177;04714	NEG00078	C00078;00260,00380,00400,00970,01100,01110,01130,01210,01230,04726,04974,04978,05143,05230	-0.997843	0.00215667
MSTRG.10932	-	POS00412	C01772;00360,01110,01120	-0.996368	0.00363223
MSTRG.10987	-	NEG00012	C00042;00020,00190,00250,00350,00360,00620,00630,00640,00650,00760,00920,01100,01110,01120,01130,01200,01220,04024,04727,04922,05230	-0.999967	3.32674e-05
MSTRG.11084	-	POS00191	C01888;00260	-0.998542	0.00145786
MSTRG.11114	-	POS00047	C00188;00260,00261,00290,00860,00970,01100,01110,01120,01130,01230,02010,04974,04978	-0.995431	0.00456883
MSTRG.11114	-	POS00191	C01888;00260	-0.999325	0.000674745
MSTRG.11118	-	NEG00200	C04411;00290,01100,01110,01210,01230	-0.997864	0.00213606
MSTRG.11207	-	NEG00200	C04411;00290,01100,01110,01210,01230	-0.998151	0.0018493
MSTRG.11263	K11130;03008	POS00191	C01888;00260	-0.995969	0.00403137
MSTRG.11407	-	NEG00200	C04411;00290,01100,01110,01210,01230	-0.995785	0.00421522
MSTRG.11420	K01539;04022,04024,04260,04261,04911,04918,04919,04925,04960,04961,04964,04970,04971,04972,04973,04974,04976,04978	POS00430	C01035;00330,01100	-0.999995	5.18138e-06
MSTRG.11474	K11140;00480,01100,04614,04640	POS00187	C02291;00260,00270,01100,01110,01130,01230	0.99887	0.0011297
MSTRG.11720	-	NEG00012	C00042;00020,00190,00250,00350,00360,00620,00630,00640,00650,00760,00920,01100,01110,01120,01130,01200,01220,04024,04727,04922,05230	-0.998379	0.0016208
MSTRG.11758	K20696;04624	POS00053	C00388;00340,01100,01110,04080,04664,04721,04750,04971,04974,05310	-0.995734	0.00426609
MSTRG.11814	-	NEG00200	C04411;00290,01100,01110,01210,01230	-0.999296	0.000703869
MSTRG.12111	K06095;04391,04530	POS00430	C01035;00330,01100	-0.999318	0.000682146
MSTRG.12119	K12625;03018,03040	POS00430	C01035;00330,01100	0.997636	0.00236436
MSTRG.12686	-	POS00053	C00388;00340,01100,01110,04080,04664,04721,04750,04971,04974,05310	0.997722	0.00227801
MSTRG.12742	-	POS00042	C00135;00340,00410,00970,01100,01110,01230,02010,04974,05230	0.996797	0.00320284
MSTRG.12742	-	POS00412	C01772;00360,01110,01120	0.99772	0.00228014
MSTRG.13011	-	POS00187	C02291;00260,00270,01100,01110,01130,01230	-0.997739	0.0022612
MSTRG.13827	-	NEG00200	C04411;00290,01100,01110,01210,01230	-0.995883	0.00411691
MSTRG.13976	-	POS00310	C02727;00310	0.999541	0.00045915
MSTRG.14153	-	NEG00200	C04411;00290,01100,01110,01210,01230	-0.996541	0.00345922
MSTRG.14266	K03006;00230,00240,01100,03020,05016,05168,05169	POS00430	C01035;00330,01100	-0.995148	0.00485229
MSTRG.14273	-	NEG00017	C00047;00300,00310,00780,00970,01100,01110,01120,01130,01210,01230,02010,04974	-0.997536	0.00246352
MSTRG.14273	-	POS00012	C00065;00260,00261,00270,00460,00600,00630,00920,00970,01100,01110,01120,01130,01200,01230,02010,04071,04974,04978,05230	-0.99541	0.00458975
MSTRG.14273	-	POS00022	C00047;00300,00310,00780,00970,01100,01110,01120,01130,01210,01230,02010,04974	-0.998253	0.00174683
MSTRG.14374	-	POS00191	C01888;00260	-0.998275	0.0017254
MSTRG.14963	-	POS00412	C01772;00360,01110,01120	0.997104	0.00289617
MSTRG.1531	-	POS00053	C00388;00340,01100,01110,04080,04664,04721,04750,04971,04974,05310	0.995114	0.00488551
MSTRG.15624	-	NEG00115	C00062;00220,00261,00330,00472,00970,01100,01110,01130,01230,02010,04974,05014,05132,05142,05146,05230	0.995226	0.00477358
MSTRG.16115	K01079;00260,01100,01200,01230	POS00018	C00633;01100,01120	-0.998754	0.00124602
MSTRG.16115	K01079;00260,01100,01200,01230	POS00116	C00601;00360,01100,01120	-0.99738	0.00261985
MSTRG.16553	K15631;00790	NEG00200	C04411;00290,01100,01110,01210,01230	-0.999842	0.000157587
MSTRG.1662	K22203;00350,01100	POS00046	C00515;00472,01100	0.997775	0.00222472
MSTRG.16693	K02350;01100,01524,03460	NEG00012	C00042;00020,00190,00250,00350,00360,00620,00630,00640,00650,00760,00920,01100,01110,01120,01130,01200,01220,04024,04727,04922,05230	-0.997878	0.00212198
MSTRG.2674	-	POS00047	C00188;00260,00261,00290,00860,00970,01100,01110,01120,01130,01230,02010,04974,04978	-0.99834	0.00165956
MSTRG.2674	-	POS00191	C01888;00260	-0.997537	0.00246267
MSTRG.2866	-	POS00053	C00388;00340,01100,01110,04080,04664,04721,04750,04971,04974,05310	-0.995898	0.0041022
MSTRG.2988	-	POS00430	C01035;00330,01100	-0.999838	0.000161757
MSTRG.2994	-	NEG00200	C04411;00290,01100,01110,01210,01230	-0.996856	0.00314449
MSTRG.3439	-	POS00430	C01035;00330,01100	-0.999557	0.00044327
MSTRG.3807	-	NEG00012	C00042;00020,00190,00250,00350,00360,00620,00630,00640,00650,00760,00920,01100,01110,01120,01130,01200,01220,04024,04727,04922,05230	-0.997471	0.00252933
MSTRG.4286	-	POS00187	C02291;00260,00270,01100,01110,01130,01230	0.998787	0.00121332
MSTRG.4335	K02214;04110	NEG00200	C04411;00290,01100,01110,01210,01230	-0.997583	0.0024165
MSTRG.4420	K02973;03010	POS00191	C01888;00260	-0.99534	0.00465966
MSTRG.463	-	POS00412	C01772;00360,01110,01120	0.998046	0.00195362
MSTRG.4777	-	NEG00200	C04411;00290,01100,01110,01210,01230	-0.999047	0.00095314
MSTRG.5046	-	POS00191	C01888;00260	-0.995934	0.00406556
MSTRG.5241	-	POS00042	C00135;00340,00410,00970,01100,01110,01230,02010,04974,05230	0.99671	0.00329031
MSTRG.5241	-	POS00412	C01772;00360,01110,01120	0.997796	0.00220444
MSTRG.5623	-	POS00430	C01035;00330,01100	-0.996656	0.00334394
MSTRG.5950	-	POS00430	C01035;00330,01100	-0.995021	0.00497873
MSTRG.6312	-	POS00310	C02727;00310	0.998574	0.00142579
MSTRG.6456	K22203;00350,01100	NEG00031	C00499;00230,01100,01120	0.99623	0.00376964
MSTRG.6456	K22203;00350,01100	NEG00119	C00257;00030,01100,01110,01120,01130,01200	0.999843	0.000156822
MSTRG.6456	K22203;00350,01100	POS00038	C03017;-	0.999011	0.000989016
MSTRG.6456	K22203;00350,01100	POS00218	C02862;-	0.998526	0.00147447
MSTRG.6462	K22203;00350,01100	NEG00200	C04411;00290,01100,01110,01210,01230	-0.9968	0.00320046
MSTRG.662	-	NEG00060	C00065;00260,00261,00270,00460,00600,00630,00920,00970,01100,01110,01120,01130,01200,01230,02010,04071,04974,04978,05230	0.997967	0.00203331
MSTRG.662	-	POS00022	C00047;00300,00310,00780,00970,01100,01110,01120,01130,01210,01230,02010,04974	0.99967	0.000330226
MSTRG.6764	K00297;00670,01100,01200,01523	NEG00200	C04411;00290,01100,01110,01210,01230	0.998523	0.00147651
MSTRG.6858	-	POS00430	C01035;00330,01100	-0.998446	0.00155431
MSTRG.6890	-	POS00053	C00388;00340,01100,01110,04080,04664,04721,04750,04971,04974,05310	0.997004	0.0029956
MSTRG.7201	-	NEG00200	C04411;00290,01100,01110,01210,01230	-0.997065	0.00293539
MSTRG.7576	-	NEG00054	C00122;00020,00190,00220,00250,00350,00360,00620,00650,00760,01100,01110,01120,01130,01200,01220,04922,05200,05211,05230	0.998161	0.00183859
MSTRG.768	K15164;04919	POS00051	C05135;00340	0.997149	0.00285136
MSTRG.769	K15164;04919	POS00430	C01035;00330,01100	-0.998061	0.00193923
MSTRG.7882	-	NEG00056	C00123;00280,00290,00970,01100,01110,01210,01230,02010,04150,04974,04978,05230	0.99919	0.000810378
MSTRG.7888	-	POS00053	C00388;00340,01100,01110,04080,04664,04721,04750,04971,04974,05310	0.998007	0.00199314
MSTRG.7954	-	POS00047	C00188;00260,00261,00290,00860,00970,01100,01110,01120,01130,01230,02010,04974,04978	-0.996213	0.00378658
MSTRG.7954	-	POS00191	C01888;00260	-0.99603	0.0039695
MSTRG.821	-	POS00412	C01772;00360,01110,01120	0.995383	0.00461735
MSTRG.8486	K04497;04013,04310,04330	NEG00200	C04411;00290,01100,01110,01210,01230	-0.996105	0.00389519
MSTRG.8535	K06101;00310	NEG00152	--	0.999796	0.000204089
MSTRG.8535	K06101;00310	POS00004	--	0.997487	0.00251262
MSTRG.8535	K06101;00310	POS00281	C00157;00564,00590,00591,00592,01100,01110,04723,05231	0.9986	0.00139999
MSTRG.9066	-	POS00191	C01888;00260	-0.997532	0.00246813
MSTRG.911	-	POS00187	C02291;00260,00270,01100,01110,01130,01230	0.998396	0.00160352
MSTRG.9694	-	NEG00018	C00158;00020,00250,00630,01100,01110,01120,01130,01200,01210,01230,04742,04922,05230	0.999043	0.000956821
MSTRG.9845	K01379;04071,04140,04142,04210,04915,05152	POS00042	C00135;00340,00410,00970,01100,01110,01230,02010,04974,05230	-0.998922	0.00107824
MSTRG.9857	-	POS00017	C00763;00330,01100	-0.997317	0.00268301
MSTRG.9860	-	POS00187	C02291;00260,00270,01100,01110,01130,01230	0.998882	0.00111796

## Sheet: carbohydrate
Transcript	Gene_pathwayID	Metabolite	Metabolite_pathwayID	cor	p_value
BMSK0000003	K06619;04012,04014,04110,04360,04722,05130,05131,05200,05206,05220,05416	NEG00119	C00257;00030,01100,01110,01120,01130,01200	0.99664	0.00336003
BMSK0000123	K01109;00562,01100,04070	NEG00022	C00711;-	0.996233	0.00376664
BMSK0000123	K01109;00562,01100,04070	POS00282	C00157;00564,00590,00591,00592,01100,01110,04723,05231	-0.998048	0.00195208
BMSK0000257	-	NEG00054	C00122;00020,00190,00220,00250,00350,00360,00620,00650,00760,01100,01110,01120,01130,01200,01220,04922,05200,05211,05230	0.999064	0.000935753
BMSK0000274	K01803;00010,00051,00562,01100,01200,01230	NEG00078	C00078;00260,00380,00400,00970,01100,01110,01130,01210,01230,04726,04974,04978,05143,05230	-0.995284	0.00471591
BMSK0000274	K01803;00010,00051,00562,01100,01200,01230	POS00019	C00719;00260,01100,02010	-0.999247	0.000752528
BMSK0000274	K01803;00010,00051,00562,01100,01200,01230	POS00089	--	-0.99856	0.00144005
BMSK0000396	K01895;00010,00620,00630,00640,01100,01200	NEG00145	--	0.997899	0.00210115
BMSK0000396	K01895;00010,00620,00630,00640,01100,01200	POS00310	C02727;00310	0.996324	0.00367606
BMSK0000398	-	NEG00131	C00089;00052,00500,01100,02010,04742,04973	0.995745	0.00425533
BMSK0000511	K00058;00260,01100,01200,01230	NEG00131	C00089;00052,00500,01100,02010,04742,04973	0.996007	0.00399288
BMSK0000583	-	NEG00131	C00089;00052,00500,01100,02010,04742,04973	-0.998373	0.00162654
BMSK0000610	K01785;00010,00052,01100	NEG00077	C00366;00230,01100,01120,04976	0.997515	0.00248549
BMSK0000619	-	NEG00119	C00257;00030,01100,01110,01120,01130,01200	0.997093	0.00290721
BMSK0000624	K03957;00190,01100,04714,04723,04932,05010,05012,05016	NEG00131	C00089;00052,00500,01100,02010,04742,04973	0.999655	0.000345401
BMSK0000725	-	NEG00086	C00532;00040,01100	0.997647	0.00235322
BMSK0000725	-	NEG00119	C00257;00030,01100,01110,01120,01130,01200	0.997847	0.00215261
BMSK0000777	-	NEG00012	C00042;00020,00190,00250,00350,00360,00620,00630,00640,00650,00760,00920,01100,01110,01120,01130,01200,01220,04024,04727,04922,05230	-0.999052	0.000947685
BMSK0000840	-	NEG00131	C00089;00052,00500,01100,02010,04742,04973	0.996421	0.00357895
BMSK0000853	-	NEG00131	C00089;00052,00500,01100,02010,04742,04973	0.996626	0.00337369
BMSK0000864	K01183;00520,01100	NEG00047	C01933;-	0.997807	0.00219269
BMSK0000901	-	NEG00192	C00159;00051,00052,00520,01100,02010,04142	0.999839	0.000161416
BMSK0000918	-	NEG00131	C00089;00052,00500,01100,02010,04742,04973	0.998361	0.00163868
BMSK0000981	-	NEG00054	C00122;00020,00190,00220,00250,00350,00360,00620,00650,00760,01100,01110,01120,01130,01200,01220,04922,05200,05211,05230	0.99788	0.00211968
BMSK0001024	-	NEG00131	C00089;00052,00500,01100,02010,04742,04973	0.998809	0.00119066
BMSK0001101	-	NEG00131	C00089;00052,00500,01100,02010,04742,04973	-0.999421	0.000579159
BMSK0001126	K00022;00062,00071,00280,00310,00380,00650,01100,01212	NEG00200	C04411;00290,01100,01110,01210,01230	-0.996544	0.00345647
BMSK0001161	-	NEG00131	C00089;00052,00500,01100,02010,04742,04973	0.998925	0.00107481
BMSK0001239	K04564;04013,04068,04146,04211,04212,04213,05016	NEG00131	C00089;00052,00500,01100,02010,04742,04973	0.995237	0.00476335
BMSK0001249	K00134;00010,01100,01200,01230,04066,05010	POS00053	C00388;00340,01100,01110,04080,04664,04721,04750,04971,04974,05310	-0.995201	0.00479853
BMSK0001256	K14314;03013	NEG00054	C00122;00020,00190,00220,00250,00350,00360,00620,00650,00760,01100,01110,01120,01130,01200,01220,04922,05200,05211,05230	0.999683	0.000317342
BMSK0001399	K02921;03010	NEG00131	C00089;00052,00500,01100,02010,04742,04973	0.99506	0.00494029
BMSK0001424	K12855;03040	NEG00131	C00089;00052,00500,01100,02010,04742,04973	-0.995542	0.00445759
BMSK0001496	K04370;04010,04150	NEG00131	C00089;00052,00500,01100,02010,04742,04973	0.997853	0.00214674
BMSK0001532	-	NEG00131	C00089;00052,00500,01100,02010,04742,04973	0.998676	0.00132399
BMSK0001547	K01110;00562,01100,01521,04068,04070,04071,04115,04140,04150,04151,04212,04218,04510,04931,05161,05165,05200,05206,05213,05214,05215,05218,05222,05224,05225,05230	NEG00093	C02946;00330,01100	0.998634	0.00136564
BMSK0001652	K06528;04140,04142,04145,05152	NEG00131	C00089;00052,00500,01100,02010,04742,04973	-0.99649	0.00351048
BMSK0001781	-	NEG00131	C00089;00052,00500,01100,02010,04742,04973	-0.997219	0.002781
BMSK0001878	-	NEG00054	C00122;00020,00190,00220,00250,00350,00360,00620,00650,00760,01100,01110,01120,01130,01200,01220,04922,05200,05211,05230	0.995656	0.00434435
BMSK0001879	-	NEG00054	C00122;00020,00190,00220,00250,00350,00360,00620,00650,00760,01100,01110,01120,01130,01200,01220,04922,05200,05211,05230	0.996384	0.00361626
BMSK0001919	K16621;04060,04350,04360,04390	NEG00131	C00089;00052,00500,01100,02010,04742,04973	-0.998025	0.00197525
BMSK0001959	K12074;04711	NEG00192	C00159;00051,00052,00520,01100,02010,04142	0.999107	0.000893086
BMSK0002100	-	NEG00131	C00089;00052,00500,01100,02010,04742,04973	0.996404	0.00359612
BMSK0002141	-	NEG00086	C00532;00040,01100	0.999759	0.000241288
BMSK0002179	K12867;03040	NEG00018	C00158;00020,00250,00630,01100,01110,01120,01130,01200,01210,01230,04742,04922,05230	0.997861	0.00213884
BMSK0002286	-	NEG00131	C00089;00052,00500,01100,02010,04742,04973	0.997933	0.00206703
BMSK0002319	K17969;04137	NEG00131	C00089;00052,00500,01100,02010,04742,04973	0.999604	0.00039599
BMSK0002387	K09542;04141,04213	NEG00012	C00042;00020,00190,00250,00350,00360,00620,00630,00640,00650,00760,00920,01100,01110,01120,01130,01200,01220,04024,04727,04922,05230	-0.995425	0.00457473
BMSK0002437	-	NEG00131	C00089;00052,00500,01100,02010,04742,04973	0.996501	0.00349938
BMSK0002446	K12667;00510,01100,04141	NEG00131	C00089;00052,00500,01100,02010,04742,04973	-0.999855	0.000145211
BMSK0002459	-	NEG00131	C00089;00052,00500,01100,02010,04742,04973	0.996841	0.00315924
BMSK0002574	-	NEG00131	C00089;00052,00500,01100,02010,04742,04973	0.99545	0.00455041
BMSK0002588	-	NEG00131	C00089;00052,00500,01100,02010,04742,04973	0.996544	0.00345592
BMSK0002619	-	NEG00048	C05422;00053,00480,01100	-0.999026	0.000973924
BMSK0002718	K15410;05168	NEG00131	C00089;00052,00500,01100,02010,04742,04973	0.998527	0.0014725
BMSK0002740	K06095;04391,04530	NEG00131	C00089;00052,00500,01100,02010,04742,04973	-0.996487	0.00351263
BMSK0002755	K10258;00062,01040,01100,01212	NEG00131	C00089;00052,00500,01100,02010,04742,04973	0.996461	0.00353857
BMSK0002817	K03250;03013,05160	NEG00131	C00089;00052,00500,01100,02010,04742,04973	0.997541	0.00245947
BMSK0002896	K03949;00190,01100,04714,04723,04932,05010,05012,05016	NEG00131	C00089;00052,00500,01100,02010,04742,04973	0.998756	0.001244
BMSK0002902	-	NEG00131	C00089;00052,00500,01100,02010,04742,04973	-0.995946	0.00405397
BMSK0003197	K00854;00040,01100	NEG00131	C00089;00052,00500,01100,02010,04742,04973	-0.995086	0.00491401
BMSK0003197	K00854;00040,01100	POS00191	C01888;00260	0.996972	0.00302797
BMSK0003259	-	NEG00131	C00089;00052,00500,01100,02010,04742,04973	0.995495	0.00450549
BMSK0003272	K00029;00620,01100,01200,03320	NEG00102	C00082;00130,00261,00350,00360,00400,00460,00730,00970,01100,01110,01130,01210,01230,04728,04916,04917,04974,05012,05030,05031,05034,05230	-0.99937	0.0006299
BMSK0003272	K00029;00620,01100,01200,03320	POS00116	C00601;00360,01100,01120	-0.996821	0.00317929
BMSK0003272	K00029;00620,01100,01200,03320	POS00130	C00082;00130,00261,00350,00360,00400,00460,00730,00970,01100,01110,01130,01210,01230,04728,04916,04917,04974,05012,05030,05031,05034,05230	-0.999546	0.0004543
BMSK0003352	-	NEG00119	C00257;00030,01100,01110,01120,01130,01200	0.997355	0.0026454
BMSK0003414	-	NEG00131	C00089;00052,00500,01100,02010,04742,04973	0.998045	0.00195458
BMSK0003426	-	NEG00192	C00159;00051,00052,00520,01100,02010,04142	0.998883	0.00111748
BMSK0003438	-	NEG00131	C00089;00052,00500,01100,02010,04742,04973	0.999829	0.000171425
BMSK0003477	K03000;00230,00240,01100,03020	NEG00131	C00089;00052,00500,01100,02010,04742,04973	0.998714	0.00128624
BMSK0003511	K20696;04624	NEG00131	C00089;00052,00500,01100,02010,04742,04973	0.99871	0.00128999
BMSK0003555	-	NEG00131	C00089;00052,00500,01100,02010,04742,04973	0.995375	0.00462538
BMSK0003793	-	NEG00131	C00089;00052,00500,01100,02010,04742,04973	0.998003	0.00199676
BMSK0003795	-	NEG00131	C00089;00052,00500,01100,02010,04742,04973	-0.997203	0.00279671
BMSK0003822	-	NEG00131	C00089;00052,00500,01100,02010,04742,04973	0.996009	0.00399148
BMSK0003878	-	NEG00131	C00089;00052,00500,01100,02010,04742,04973	0.997626	0.00237355
BMSK0004065	-	NEG00060	C00065;00260,00261,00270,00460,00600,00630,00920,00970,01100,01110,01120,01130,01200,01230,02010,04071,04974,04978,05230	0.997597	0.0024034
BMSK0004065	-	NEG00207	C00794;00051,00052,01100,02010	0.995737	0.0042625
BMSK0004086	-	NEG00054	C00122;00020,00190,00220,00250,00350,00360,00620,00650,00760,01100,01110,01120,01130,01200,01220,04922,05200,05211,05230	0.996459	0.00354082
BMSK0004139	-	NEG00054	C00122;00020,00190,00220,00250,00350,00360,00620,00650,00760,01100,01110,01120,01130,01200,01220,04922,05200,05211,05230	0.999095	0.000905337
BMSK0004356	-	NEG00131	C00089;00052,00500,01100,02010,04742,04973	0.995574	0.00442635
BMSK0004413	-	NEG00131	C00089;00052,00500,01100,02010,04742,04973	0.995632	0.00436806
BMSK0004417	K08504;04130	NEG00131	C00089;00052,00500,01100,02010,04742,04973	0.998038	0.00196242
BMSK0004444	-	NEG00131	C00089;00052,00500,01100,02010,04742,04973	0.997753	0.00224743
BMSK0004452	-	NEG00131	C00089;00052,00500,01100,02010,04742,04973	0.99642	0.00358011
BMSK0004458	-	NEG00131	C00089;00052,00500,01100,02010,04742,04973	0.996791	0.0032089
BMSK0004471	K00507;01040,01212,03320,04152,04212	POS00056	C00037;00120,00230,00260,00310,00460,00480,00630,00730,00860,00970,01100,01110,01120,01130,01200,01230,02010,04080,04721,04974,04978,05230	-0.9986	0.00140016
BMSK0004480	-	NEG00012	C00042;00020,00190,00250,00350,00360,00620,00630,00640,00650,00760,00920,01100,01110,01120,01130,01200,01220,04024,04727,04922,05230	-0.999868	0.000131682
BMSK0004529	K01195;00040,00531,00860,00983,01100,04142	NEG00022	C00711;-	0.995343	0.0046573
BMSK0004594	K10740;03030,03420,03430,03440,03460	NEG00131	C00089;00052,00500,01100,02010,04742,04973	0.995171	0.00482943
BMSK0004657	-	NEG00131	C00089;00052,00500,01100,02010,04742,04973	0.999979	2.06305e-05
BMSK0004687	K14294;03013,03015	NEG00131	C00089;00052,00500,01100,02010,04742,04973	0.998106	0.0018939
BMSK0004723	-	NEG00054	C00122;00020,00190,00220,00250,00350,00360,00620,00650,00760,01100,01110,01120,01130,01200,01220,04922,05200,05211,05230	0.995774	0.00422612
BMSK0004789	-	NEG00018	C00158;00020,00250,00630,01100,01110,01120,01130,01200,01210,01230,04742,04922,05230	0.996799	0.00320083
BMSK0004806	K05287;00563,01100	NEG00131	C00089;00052,00500,01100,02010,04742,04973	0.995982	0.00401844
BMSK0004851	K19801;00562,01100,04070	POS00430	C01035;00330,01100	-0.995228	0.00477177
BMSK0004852	K19801;00562,01100,04070	NEG00093	C02946;00330,01100	0.997249	0.00275078
BMSK0004890	K11095;03040	NEG00131	C00089;00052,00500,01100,02010,04742,04973	0.995671	0.00432912
BMSK0004953	K02896;03010	NEG00131	C00089;00052,00500,01100,02010,04742,04973	0.99508	0.00492031
BMSK0004954	K02133;00190,01100,04714,05010,05012,05016	NEG00131	C00089;00052,00500,01100,02010,04742,04973	0.997591	0.00240866
BMSK0004960	-	NEG00131	C00089;00052,00500,01100,02010,04742,04973	0.996084	0.00391639
BMSK0005030	-	NEG00131	C00089;00052,00500,01100,02010,04742,04973	0.995785	0.00421499
BMSK0005038	K00831;00260,00750,01100,01200,01230	NEG00131	C00089;00052,00500,01100,02010,04742,04973	0.998297	0.0017034
BMSK0005075	-	NEG00131	C00089;00052,00500,01100,02010,04742,04973	-0.999919	8.11938e-05
BMSK0005104	K06704;05010,05120	NEG00131	C00089;00052,00500,01100,02010,04742,04973	-0.997941	0.00205867
BMSK0005108	K10849;01524,03420,03460	NEG00131	C00089;00052,00500,01100,02010,04742,04973	0.997545	0.0024546
BMSK0005124	-	NEG00131	C00089;00052,00500,01100,02010,04742,04973	0.999727	0.000272593
BMSK0005146	K03386;04214	NEG00131	C00089;00052,00500,01100,02010,04742,04973	0.999144	0.000856164
BMSK0005160	K00873;00010,00230,00620,01100,01200,01230,04922,04930,05165,05203,05230	POS00130	C00082;00130,00261,00350,00360,00400,00460,00730,00970,01100,01110,01130,01210,01230,04728,04916,04917,04974,05012,05030,05031,05034,05230	-0.997247	0.00275312
BMSK0005204	-	NEG00018	C00158;00020,00250,00630,01100,01110,01120,01130,01200,01210,01230,04742,04922,05230	-0.998021	0.00197856
BMSK0005224	K05605;00280,00410,00640,01100,01200	NEG00131	C00089;00052,00500,01100,02010,04742,04973	0.996347	0.00365305
BMSK0005335	-	NEG00131	C00089;00052,00500,01100,02010,04742,04973	0.9998	0.000200001
BMSK0005379	-	NEG00131	C00089;00052,00500,01100,02010,04742,04973	0.996677	0.00332268
BMSK0005390	K14085;00010,00053,00071,00260,00280,00310,00330,00340,00380,00410,00561,00620,01100	NEG00200	C04411;00290,01100,01110,01210,01230	-0.999442	0.000558083
BMSK0005423	K06965;03015	NEG00131	C00089;00052,00500,01100,02010,04742,04973	0.999681	0.000318593
BMSK0005555	K11351;00190,01100,04714,04723,04932,05010,05012,05016	NEG00131	C00089;00052,00500,01100,02010,04742,04973	0.996937	0.00306255
BMSK0005581	K14312;03013	NEG00131	C00089;00052,00500,01100,02010,04742,04973	-0.997045	0.00295485
BMSK0005744	-	NEG00131	C00089;00052,00500,01100,02010,04742,04973	0.99735	0.00265038
BMSK0005776	-	NEG00131	C00089;00052,00500,01100,02010,04742,04973	-0.999599	0.000401488
BMSK0005829	-	NEG00131	C00089;00052,00500,01100,02010,04742,04973	0.997111	0.00288912
BMSK0005900	-	NEG00131	C00089;00052,00500,01100,02010,04742,04973	-0.997038	0.00296167
BMSK0005926	-	NEG00131	C00089;00052,00500,01100,02010,04742,04973	0.997549	0.00245084
BMSK0005992	-	NEG00131	C00089;00052,00500,01100,02010,04742,04973	-0.997176	0.00282376
BMSK0005993	K05749;03013,04810	NEG00131	C00089;00052,00500,01100,02010,04742,04973	-0.995155	0.00484452
BMSK0006098	K14297;03013,05164	NEG00054	C00122;00020,00190,00220,00250,00350,00360,00620,00650,00760,01100,01110,01120,01130,01200,01220,04922,05200,05211,05230	0.995917	0.00408328
BMSK0006118	-	NEG00131	C00089;00052,00500,01100,02010,04742,04973	-0.998888	0.00111167
BMSK0006168	-	NEG00131	C00089;00052,00500,01100,02010,04742,04973	0.998664	0.00133628
BMSK0006255	K15759;00562,00920,01100,04070	NEG00200	C04411;00290,01100,01110,01210,01230	-0.998818	0.00118164
BMSK0006259	-	NEG00192	C00159;00051,00052,00520,01100,02010,04142	0.996976	0.00302382
BMSK0006368	-	NEG00131	C00089;00052,00500,01100,02010,04742,04973	0.997559	0.00244052
BMSK0006398	-	NEG00119	C00257;00030,01100,01110,01120,01130,01200	0.997111	0.00288854
BMSK0006400	-	NEG00131	C00089;00052,00500,01100,02010,04742,04973	0.997799	0.00220125
BMSK0006460	K13239;00071,04146	NEG00131	C00089;00052,00500,01100,02010,04742,04973	0.999066	0.000934414
BMSK0006490	-	NEG00131	C00089;00052,00500,01100,02010,04742,04973	0.99892	0.00107987
BMSK0006508	-	NEG00131	C00089;00052,00500,01100,02010,04742,04973	0.996361	0.00363863
BMSK0006598	-	NEG00131	C00089;00052,00500,01100,02010,04742,04973	0.995116	0.00488409
BMSK0006616	-	POS00056	C00037;00120,00230,00260,00310,00460,00480,00630,00730,00860,00970,01100,01110,01120,01130,01200,01230,02010,04080,04721,04974,04978,05230	-0.996328	0.00367152
BMSK0006638	K11098;03040	NEG00131	C00089;00052,00500,01100,02010,04742,04973	0.999044	0.000955693
BMSK0006655	-	NEG00012	C00042;00020,00190,00250,00350,00360,00620,00630,00640,00650,00760,00920,01100,01110,01120,01130,01200,01220,04024,04727,04922,05230	0.996288	0.00371224
BMSK0006696	-	NEG00048	C05422;00053,00480,01100	-0.998506	0.00149436
BMSK0006700	K12316;00052,00500,01100,04142	NEG00131	C00089;00052,00500,01100,02010,04742,04973	-0.9977	0.00229993
BMSK0006783	K18809;04624	NEG00012	C00042;00020,00190,00250,00350,00360,00620,00630,00640,00650,00760,00920,01100,01110,01120,01130,01200,01220,04024,04727,04922,05230	-0.995715	0.00428483
BMSK0006809	K02929;03010	NEG00131	C00089;00052,00500,01100,02010,04742,04973	0.995375	0.00462505
BMSK0006820	-	NEG00131	C00089;00052,00500,01100,02010,04742,04973	0.997619	0.00238057
BMSK0007006	-	NEG00131	C00089;00052,00500,01100,02010,04742,04973	0.996512	0.0034879
BMSK0007132	K03120;03022,05016,05165,05166,05168,05169,05203	NEG00131	C00089;00052,00500,01100,02010,04742,04973	0.998782	0.00121803
BMSK0007163	K02270;00190,04260,04714,04932,05010,05012,05016	NEG00131	C00089;00052,00500,01100,02010,04742,04973	0.999528	0.000472456
BMSK0007228	-	NEG00131	C00089;00052,00500,01100,02010,04742,04973	-0.999929	7.07961e-05
BMSK0007388	K00552;00260	NEG00131	C00089;00052,00500,01100,02010,04742,04973	0.997336	0.0026641
BMSK0007479	K01278;04974	NEG00054	C00122;00020,00190,00220,00250,00350,00360,00620,00650,00760,01100,01110,01120,01130,01200,01220,04922,05200,05211,05230	0.995114	0.00488618
BMSK0007523	K08049;00230,01522,04015,04020,04022,04024,04062,04072,04114,04211,04213,04261,04270,04371,04540,04611,04713,04714,04723,04724,04725,04727,04750,04911,04912,04913,04914,04915,04916,04918,04921,04923,04925,04926,04927,04928,04934,04961,04962,04970,04971,04972,04976,05032,05110,05163,05166,05200,05414	NEG00131	C00089;00052,00500,01100,02010,04742,04973	-0.996692	0.0033082
BMSK0007531	-	NEG00131	C00089;00052,00500,01100,02010,04742,04973	0.996654	0.0033458
BMSK0007559	K10414;04145,04962,05132	NEG00018	C00158;00020,00250,00630,01100,01110,01120,01130,01200,01210,01230,04742,04922,05230	-0.998296	0.00170381
BMSK0007570	K03868;03420,04066,04110,04114,04120,04141,04310,04341,04350,04710,05200,05211	NEG00131	C00089;00052,00500,01100,02010,04742,04973	0.99993	7.02778e-05
BMSK0007582	-	NEG00131	C00089;00052,00500,01100,02010,04742,04973	0.999596	0.000404309
BMSK0007586	K00418;00190,01100,04260,04714,04932,05010,05012,05016	NEG00131	C00089;00052,00500,01100,02010,04742,04973	0.999427	0.00057265
BMSK0007618	-	NEG00131	C00089;00052,00500,01100,02010,04742,04973	0.999336	0.000664238
BMSK0007629	K13504;04130,04721,04911,04962,04970	NEG00131	C00089;00052,00500,01100,02010,04742,04973	0.996741	0.00325874
BMSK0007643	K03357;04110,04114,04120,04914,05166	NEG00131	C00089;00052,00500,01100,02010,04742,04973	0.995848	0.00415188
BMSK0007755	-	NEG00131	C00089;00052,00500,01100,02010,04742,04973	-0.998016	0.00198374
BMSK0007789	-	NEG00131	C00089;00052,00500,01100,02010,04742,04973	0.998259	0.00174114
BMSK0007855	-	NEG00131	C00089;00052,00500,01100,02010,04742,04973	0.998667	0.00133252
BMSK0007870	K00710;00512,01100	NEG00131	C00089;00052,00500,01100,02010,04742,04973	-0.995696	0.00430409
BMSK0008093	K14464;01100	NEG00131	C00089;00052,00500,01100,02010,04742,04973	-0.995265	0.00473525
BMSK0008116	K01785;00010,00052,01100	NEG00012	C00042;00020,00190,00250,00350,00360,00620,00630,00640,00650,00760,00920,01100,01110,01120,01130,01200,01220,04024,04727,04922,05230	-0.99937	0.000630176
BMSK0008130	-	NEG00054	C00122;00020,00190,00220,00250,00350,00360,00620,00650,00760,01100,01110,01120,01130,01200,01220,04922,05200,05211,05230	0.999507	0.000492836
BMSK0008322	K12859;03040	NEG00131	C00089;00052,00500,01100,02010,04742,04973	0.996346	0.00365371
BMSK0008487	K12847;03040	NEG00131	C00089;00052,00500,01100,02010,04742,04973	0.995255	0.00474499
BMSK0008492	-	NEG00131	C00089;00052,00500,01100,02010,04742,04973	0.996391	0.00360876
BMSK0008526	K17633;04014	NEG00054	C00122;00020,00190,00220,00250,00350,00360,00620,00650,00760,01100,01110,01120,01130,01200,01220,04922,05200,05211,05230	0.997806	0.00219383
BMSK0008547	-	NEG00207	C00794;00051,00052,01100,02010	0.996754	0.00324589
BMSK0008552	K00940;00230,00240,00983,01100	POS00012	C00065;00260,00261,00270,00460,00600,00630,00920,00970,01100,01110,01120,01130,01200,01230,02010,04071,04974,04978,05230	-0.996978	0.00302192
BMSK0008566	K01432;00380,00630,01100	NEG00131	C00089;00052,00500,01100,02010,04742,04973	0.995109	0.0048915
BMSK0008575	-	NEG00131	C00089;00052,00500,01100,02010,04742,04973	0.99947	0.000530146
BMSK0008578	-	NEG00131	C00089;00052,00500,01100,02010,04742,04973	0.995138	0.00486156
BMSK0008634	K01070;01200	NEG00131	C00089;00052,00500,01100,02010,04742,04973	0.997488	0.00251153
BMSK0008785	K00944;00230	NEG00131	C00089;00052,00500,01100,02010,04742,04973	0.998812	0.00118811
BMSK0008806	-	NEG00131	C00089;00052,00500,01100,02010,04742,04973	0.996867	0.00313299
BMSK0008812	-	NEG00131	C00089;00052,00500,01100,02010,04742,04973	0.999982	1.75125e-05
BMSK0008819	K11433;00310	NEG00131	C00089;00052,00500,01100,02010,04742,04973	0.995375	0.00462547
BMSK0008881	K17605;04931	NEG00131	C00089;00052,00500,01100,02010,04742,04973	0.999336	0.000664329
BMSK0008891	K12877;03013,03015,03040	NEG00131	C00089;00052,00500,01100,02010,04742,04973	0.996355	0.00364476
BMSK0008898	-	NEG00131	C00089;00052,00500,01100,02010,04742,04973	0.995177	0.00482283
BMSK0008903	-	POS00056	C00037;00120,00230,00260,00310,00460,00480,00630,00730,00860,00970,01100,01110,01120,01130,01200,01230,02010,04080,04721,04974,04978,05230	-0.99774	0.00225977
BMSK0008913	-	NEG00131	C00089;00052,00500,01100,02010,04742,04973	0.997803	0.00219729
BMSK0008916	K02942;03010	NEG00131	C00089;00052,00500,01100,02010,04742,04973	0.999991	8.51612e-06
BMSK0008959	-	NEG00119	C00257;00030,01100,01110,01120,01130,01200	-0.997515	0.00248457
BMSK0008988	-	NEG00131	C00089;00052,00500,01100,02010,04742,04973	-0.996937	0.00306322
BMSK0008994	-	NEG00131	C00089;00052,00500,01100,02010,04742,04973	0.996711	0.00328889
BMSK0008995	K03946;00190,01100,04714,04723,04932,05010,05012,05016	NEG00131	C00089;00052,00500,01100,02010,04742,04973	0.996395	0.00360475
BMSK0009039	K09523;04141,05164	NEG00131	C00089;00052,00500,01100,02010,04742,04973	-0.995779	0.00422124
BMSK0009057	-	NEG00048	C05422;00053,00480,01100	-0.996914	0.00308578
BMSK0009124	K01899;00020,00640,01100,01200	POS00282	C00157;00564,00590,00591,00592,01100,01110,04723,05231	-0.999659	0.000341105
BMSK0009148	K09562;04141	NEG00012	C00042;00020,00190,00250,00350,00360,00620,00630,00640,00650,00760,00920,01100,01110,01120,01130,01200,01220,04024,04727,04922,05230	-0.995182	0.00481759
BMSK0009183	K09648;03060	NEG00131	C00089;00052,00500,01100,02010,04742,04973	0.996792	0.00320764
BMSK0009234	-	NEG00054	C00122;00020,00190,00220,00250,00350,00360,00620,00650,00760,01100,01110,01120,01130,01200,01220,04922,05200,05211,05230	0.999675	0.000324617
BMSK0009258	K00888;00562,01100,04070	NEG00131	C00089;00052,00500,01100,02010,04742,04973	-0.99526	0.00473988
BMSK0009258	K00888;00562,01100,04070	POS00330	--	-0.996667	0.00333347
BMSK0009335	K00416;00190,01100,04260,04714,04932,05010,05012,05016	NEG00131	C00089;00052,00500,01100,02010,04742,04973	0.995432	0.00456758
BMSK0009367	K12757;04510,04530,04611,04670,04810	NEG00131	C00089;00052,00500,01100,02010,04742,04973	0.998156	0.00184411
BMSK0009380	-	NEG00131	C00089;00052,00500,01100,02010,04742,04973	0.999993	7.26126e-06
BMSK0009426	-	NEG00018	C00158;00020,00250,00630,01100,01110,01120,01130,01200,01210,01230,04742,04922,05230	0.998318	0.00168245
BMSK0009428	K04646;04142,04144,04721,04961,05016,05100	NEG00131	C00089;00052,00500,01100,02010,04742,04973	-0.995652	0.00434811
BMSK0009454	K12392;04142	NEG00131	C00089;00052,00500,01100,02010,04742,04973	-0.998232	0.00176814
BMSK0009564	K02943;03010	NEG00131	C00089;00052,00500,01100,02010,04742,04973	0.997557	0.0024434
BMSK0009596	K00011;00040,00051,00052,00561,00790,01100	POS00330	--	-0.999638	0.000361642
BMSK0009603	K18082;00562,01100,04070,04140	POS00047	C00188;00260,00261,00290,00860,00970,01100,01110,01120,01130,01230,02010,04974,04978	0.998984	0.00101602
BMSK0009603	K18082;00562,01100,04070,04140	POS00057	--	0.999212	0.000788344
BMSK0009603	K18082;00562,01100,04070,04140	POS00191	C01888;00260	0.999175	0.000824705
BMSK0009716	-	NEG00131	C00089;00052,00500,01100,02010,04742,04973	0.998811	0.00118944
BMSK0009743	K17497;00051,00520,01100	POS00004	--	0.998392	0.00160803
BMSK0009743	K17497;00051,00520,01100	POS00281	C00157;00564,00590,00591,00592,01100,01110,04723,05231	0.997442	0.00255792
BMSK0009743	K17497;00051,00520,01100	POS00412	C01772;00360,01110,01120	0.999568	0.000432013
BMSK0009764	K01092;00562,01100,04070	NEG00152	--	0.999186	0.000814345
BMSK0009764	K01092;00562,01100,04070	POS00004	--	0.99671	0.00329044
BMSK0009764	K01092;00562,01100,04070	POS00281	C00157;00564,00590,00591,00592,01100,01110,04723,05231	0.998006	0.00199377
BMSK0009797	K01194;00500,01100	NEG00200	C04411;00290,01100,01110,01210,01230	0.995841	0.00415886
BMSK0009838	-	NEG00131	C00089;00052,00500,01100,02010,04742,04973	-0.996932	0.00306755
BMSK0009921	-	NEG00054	C00122;00020,00190,00220,00250,00350,00360,00620,00650,00760,01100,01110,01120,01130,01200,01220,04922,05200,05211,05230	0.99682	0.00318004
BMSK0009984	K08852;04140,04141,04210,04932,05010	NEG00131	C00089;00052,00500,01100,02010,04742,04973	-0.995286	0.00471365
BMSK0010059	-	POS00056	C00037;00120,00230,00260,00310,00460,00480,00630,00730,00860,00970,01100,01110,01120,01130,01200,01230,02010,04080,04721,04974,04978,05230	-0.999804	0.000195587
BMSK0010099	-	NEG00131	C00089;00052,00500,01100,02010,04742,04973	0.997028	0.0029719
BMSK0010115	-	NEG00131	C00089;00052,00500,01100,02010,04742,04973	0.998639	0.0013614
BMSK0010147	-	NEG00119	C00257;00030,01100,01110,01120,01130,01200	0.996698	0.00330207
BMSK0010237	K03103;00010,00562,01100	NEG00152	--	0.999423	0.000577499
BMSK0010237	K03103;00010,00562,01100	POS00281	C00157;00564,00590,00591,00592,01100,01110,04723,05231	0.99629	0.00371004
BMSK0010253	K01681;00020,00630,01100,01200,01210,01230	NEG00131	C00089;00052,00500,01100,02010,04742,04973	-0.995581	0.0044191
BMSK0010253	K01681;00020,00630,01100,01200,01210,01230	POS00330	--	-0.99965	0.000350471
BMSK0010254	K02891;03010	NEG00131	C00089;00052,00500,01100,02010,04742,04973	0.998347	0.00165308
BMSK0010258	-	NEG00131	C00089;00052,00500,01100,02010,04742,04973	0.997378	0.00262207
BMSK0010284	K02935;03010	NEG00131	C00089;00052,00500,01100,02010,04742,04973	0.997901	0.00209944
BMSK0010293	-	NEG00086	C00532;00040,01100	-0.995611	0.00438851
BMSK0010491	K00106;00230,00232,00983,01100,04146	NEG00086	C00532;00040,01100	0.999978	2.15017e-05
BMSK0010613	K00913;00562,01100,04070	NEG00152	--	0.997742	0.00225759
BMSK0010613	K00913;00562,01100,04070	POS00004	--	0.995092	0.00490774
BMSK0010613	K00913;00562,01100,04070	POS00281	C00157;00564,00590,00591,00592,01100,01110,04723,05231	0.9965	0.00350027
BMSK0010629	K14649;03022	NEG00131	C00089;00052,00500,01100,02010,04742,04973	0.998277	0.00172286
BMSK0010665	-	NEG00060	C00065;00260,00261,00270,00460,00600,00630,00920,00970,01100,01110,01120,01130,01200,01230,02010,04071,04974,04978,05230	0.998332	0.00166781
BMSK0010703	-	NEG00131	C00089;00052,00500,01100,02010,04742,04973	0.99743	0.00257006
BMSK0010714	K03515;03460	NEG00131	C00089;00052,00500,01100,02010,04742,04973	0.998564	0.00143604
BMSK0010925	-	NEG00131	C00089;00052,00500,01100,02010,04742,04973	0.997375	0.00262504
BMSK0010927	K12472;04144	NEG00018	C00158;00020,00250,00630,01100,01110,01120,01130,01200,01210,01230,04742,04922,05230	-0.997435	0.00256483
BMSK0010931	-	NEG00192	C00159;00051,00052,00520,01100,02010,04142	0.998333	0.00166653
BMSK0010955	-	NEG00131	C00089;00052,00500,01100,02010,04742,04973	0.995103	0.00489727
BMSK0011058	K01176;00500,01100,04970,04972,04973	POS00018	C00633;01100,01120	-0.999169	0.000831491
BMSK0011119	-	NEG00192	C00159;00051,00052,00520,01100,02010,04142	0.999096	0.000904137
BMSK0011190	K14572;03008	NEG00192	C00159;00051,00052,00520,01100,02010,04142	0.997956	0.00204425
BMSK0011258	K01189;00052,00561,00600,00603,01100,04142	NEG00207	C00794;00051,00052,01100,02010	-0.996313	0.00368677
BMSK0011258	K01189;00052,00561,00600,00603,01100,04142	POS00026	C00152;00250,00460,00970,01100,01110,01230,04974,04978,05230	0.996639	0.00336114
BMSK0011267	K14291;03013	NEG00131	C00089;00052,00500,01100,02010,04742,04973	0.995981	0.00401938
BMSK0011347	K12373;00511,00520,00531,00603,00604,01100,04142	NEG00093	C02946;00330,01100	0.999983	1.6578e-05
BMSK0011422	-	NEG00131	C00089;00052,00500,01100,02010,04742,04973	-0.995982	0.00401817
BMSK0011425	K02152;00190,01100,04145,04150,04721,04966,05110,05120,05165,05323	NEG00131	C00089;00052,00500,01100,02010,04742,04973	0.998453	0.00154749
BMSK0011507	K00993;00440,00564,00565,01100	NEG00012	C00042;00020,00190,00250,00350,00360,00620,00630,00640,00650,00760,00920,01100,01110,01120,01130,01200,01220,04024,04727,04922,05230	0.99522	0.00478031
BMSK0011616	K05725;01522,04012,04062,04151,04360,04370,04510,04670,04810,05100,05146,05163,05165,05200,05202,05205,05222,05418	NEG00131	C00089;00052,00500,01100,02010,04742,04973	-0.99632	0.00367969
BMSK0011636	-	POS00056	C00037;00120,00230,00260,00310,00460,00480,00630,00730,00860,00970,01100,01110,01120,01130,01200,01230,02010,04080,04721,04974,04978,05230	0.995225	0.0047754
BMSK0011802	-	NEG00119	C00257;00030,01100,01110,01120,01130,01200	0.995841	0.00415916
BMSK0011920	K06688;04120	NEG00131	C00089;00052,00500,01100,02010,04742,04973	0.998149	0.00185081
BMSK0011957	-	NEG00018	C00158;00020,00250,00630,01100,01110,01120,01130,01200,01210,01230,04742,04922,05230	-0.996514	0.00348649
BMSK0011962	-	POS00056	C00037;00120,00230,00260,00310,00460,00480,00630,00730,00860,00970,01100,01110,01120,01130,01200,01230,02010,04080,04721,04974,04978,05230	0.99938	0.000620379
BMSK0011998	-	NEG00131	C00089;00052,00500,01100,02010,04742,04973	-0.995929	0.00407063
BMSK0012094	-	NEG00012	C00042;00020,00190,00250,00350,00360,00620,00630,00640,00650,00760,00920,01100,01110,01120,01130,01200,01220,04024,04727,04922,05230	-0.998428	0.00157205
BMSK0012184	-	NEG00131	C00089;00052,00500,01100,02010,04742,04973	0.996233	0.0037665
BMSK0012185	-	NEG00131	C00089;00052,00500,01100,02010,04742,04973	0.99673	0.00326987
BMSK0012194	K10413;04145,04962,05132	NEG00054	C00122;00020,00190,00220,00250,00350,00360,00620,00650,00760,01100,01110,01120,01130,01200,01220,04922,05200,05211,05230	0.999221	0.000778854
BMSK0012207	-	NEG00012	C00042;00020,00190,00250,00350,00360,00620,00630,00640,00650,00760,00920,01100,01110,01120,01130,01200,01220,04024,04727,04922,05230	0.995797	0.00420253
BMSK0012236	K00948;00030,00230,01100,01200,01230	NEG00152	--	0.995386	0.00461375
BMSK0012254	K00128;00010,00053,00071,00280,00310,00330,00340,00380,00410,00561,00620,00981,01100	POS00310	C02727;00310	0.99737	0.00263029
BMSK0012260	K03841;00010,00030,00051,01100,01200,04152,04910,04922	POS00017	C00763;00330,01100	-0.995158	0.00484166
BMSK0012334	K08492;04130,04145	NEG00131	C00089;00052,00500,01100,02010,04742,04973	0.99716	0.00283954
BMSK0012537	-	NEG00012	C00042;00020,00190,00250,00350,00360,00620,00630,00640,00650,00760,00920,01100,01110,01120,01130,01200,01220,04024,04727,04922,05230	-0.995035	0.00496505
BMSK0012540	K13811;00230,00261,00450,00920,01100	NEG00131	C00089;00052,00500,01100,02010,04742,04973	-0.996718	0.00328204
BMSK0012637	K13444;04142	NEG00131	C00089;00052,00500,01100,02010,04742,04973	0.999199	0.000800524
BMSK0012638	-	NEG00012	C00042;00020,00190,00250,00350,00360,00620,00630,00640,00650,00760,00920,01100,01110,01120,01130,01200,01220,04024,04727,04922,05230	-0.996712	0.00328818
BMSK0012645	K13247;00040,01100	NEG00131	C00089;00052,00500,01100,02010,04742,04973	0.995175	0.00482521
BMSK0012645	K13247;00040,01100	POS00191	C01888;00260	-0.996863	0.00313738
BMSK0012663	-	NEG00054	C00122;00020,00190,00220,00250,00350,00360,00620,00650,00760,01100,01110,01120,01130,01200,01220,04922,05200,05211,05230	0.999261	0.000738527
BMSK0012678	K01027;00072,00280,00650	NEG00131	C00089;00052,00500,01100,02010,04742,04973	0.99704	0.00295986
BMSK0012678	K01027;00072,00280,00650	POS00330	--	0.999594	0.000406054
BMSK0012756	K03248;03013	NEG00131	C00089;00052,00500,01100,02010,04742,04973	0.995917	0.00408255
BMSK0012765	K09699;00280,00640,01100	NEG00077	C00366;00230,01100,01120,04976	0.995475	0.00452513
BMSK0012808	K00164;00020,00310,00380,01100,01200	POS00282	C00157;00564,00590,00591,00592,01100,01110,04723,05231	-0.998685	0.00131517
BMSK0012808	K00164;00020,00310,00380,01100,01200	POS00430	C01035;00330,01100	-0.997669	0.00233075
BMSK0012826	-	NEG00131	C00089;00052,00500,01100,02010,04742,04973	0.999444	0.000555661
BMSK0012861	K09283;05202,05206	NEG00131	C00089;00052,00500,01100,02010,04742,04973	0.99894	0.0010599
BMSK0013050	-	NEG00054	C00122;00020,00190,00220,00250,00350,00360,00620,00650,00760,01100,01110,01120,01130,01200,01220,04922,05200,05211,05230	0.999019	0.000981156
BMSK0013051	K14530;03008,03013	NEG00131	C00089;00052,00500,01100,02010,04742,04973	0.999762	0.000237548
BMSK0013052	-	NEG00131	C00089;00052,00500,01100,02010,04742,04973	0.998446	0.00155377
BMSK0013083	-	NEG00131	C00089;00052,00500,01100,02010,04742,04973	0.996564	0.00343645
BMSK0013108	K07432;00510,01100	NEG00131	C00089;00052,00500,01100,02010,04742,04973	0.997314	0.00268567
BMSK0013150	K06546;04142	NEG00131	C00089;00052,00500,01100,02010,04742,04973	0.998068	0.0019323
BMSK0013215	-	NEG00131	C00089;00052,00500,01100,02010,04742,04973	0.997771	0.00222898
BMSK0013221	-	NEG00131	C00089;00052,00500,01100,02010,04742,04973	0.995801	0.00419919
BMSK0013249	-	NEG00131	C00089;00052,00500,01100,02010,04742,04973	0.998937	0.00106278
BMSK0013293	-	NEG00131	C00089;00052,00500,01100,02010,04742,04973	0.99785	0.00214954
BMSK0013294	-	NEG00131	C00089;00052,00500,01100,02010,04742,04973	0.999773	0.000226961
BMSK0013320	K04521;05010	NEG00131	C00089;00052,00500,01100,02010,04742,04973	0.999176	0.000824171
BMSK0013386	-	NEG00131	C00089;00052,00500,01100,02010,04742,04973	0.996035	0.00396464
BMSK0013412	K21013;00981	NEG00131	C00089;00052,00500,01100,02010,04742,04973	0.999541	0.000459495
BMSK0013422	-	NEG00131	C00089;00052,00500,01100,02010,04742,04973	0.997754	0.00224582
BMSK0013426	K02923;03010	NEG00131	C00089;00052,00500,01100,02010,04742,04973	0.996924	0.00307564
BMSK0013486	K01053;00030,00053,01100,01200	NEG00131	C00089;00052,00500,01100,02010,04742,04973	0.99661	0.00339011
BMSK0013487	K01053;00030,00053,01100,01200	NEG00001	C00511;01120,01220	0.996714	0.00328583
BMSK0013488	K00166;00280,00640,01100	POS00018	C00633;01100,01120	0.999362	0.000637684
BMSK0013541	K14156;00564,01100,05231	NEG00131	C00089;00052,00500,01100,02010,04742,04973	-0.995495	0.00450483
BMSK0013542	-	NEG00012	C00042;00020,00190,00250,00350,00360,00620,00630,00640,00650,00760,00920,01100,01110,01120,01130,01200,01220,04024,04727,04922,05230	-0.997603	0.0023969
BMSK0013557	K17686;01524,04978	NEG00131	C00089;00052,00500,01100,02010,04742,04973	-0.998452	0.0015476
BMSK0013574	K11262;00061,00620,00640,01100,01212,04152,04910,04922	POS00430	C01035;00330,01100	-0.995255	0.0047448
BMSK0013576	K11262;00061,00620,00640,01100,01212,04152,04910,04922	POS00430	C01035;00330,01100	-0.995275	0.004725
BMSK0013605	K12185;04144	NEG00131	C00089;00052,00500,01100,02010,04742,04973	0.996701	0.00329876
BMSK0013609	-	NEG00131	C00089;00052,00500,01100,02010,04742,04973	-0.996745	0.00325547
BMSK0013743	K18462;04144	NEG00131	C00089;00052,00500,01100,02010,04742,04973	-0.996776	0.00322404
BMSK0013855	K15717;00590,01100	NEG00131	C00089;00052,00500,01100,02010,04742,04973	0.998232	0.00176758
BMSK0013871	K21249;04140	NEG00131	C00089;00052,00500,01100,02010,04742,04973	-0.997981	0.00201947
BMSK0013930	K11251;04217,05034,05322	NEG00131	C00089;00052,00500,01100,02010,04742,04973	0.99914	0.000860184
BMSK0014031	-	NEG00131	C00089;00052,00500,01100,02010,04742,04973	0.999809	0.000190994
BMSK0014129	-	NEG00131	C00089;00052,00500,01100,02010,04742,04973	-0.99814	0.00185965
BMSK0014235	-	NEG00131	C00089;00052,00500,01100,02010,04742,04973	0.99524	0.00475954
BMSK0014323	K03016;00230,00240,01100,03020,04623,05016,05169	NEG00131	C00089;00052,00500,01100,02010,04742,04973	0.996228	0.00377236
BMSK0014347	-	NEG00131	C00089;00052,00500,01100,02010,04742,04973	0.995895	0.00410458
BMSK0014400	-	NEG00131	C00089;00052,00500,01100,02010,04742,04973	0.996723	0.00327737
BMSK0014426	K02129;00190,01100,04714	NEG00131	C00089;00052,00500,01100,02010,04742,04973	0.999457	0.000543456
BMSK0014501	-	NEG00012	C00042;00020,00190,00250,00350,00360,00620,00630,00640,00650,00760,00920,01100,01110,01120,01130,01200,01220,04024,04727,04922,05230	-0.997126	0.00287375
BMSK0014531	-	NEG00131	C00089;00052,00500,01100,02010,04742,04973	0.998727	0.00127288
BMSK0014562	K01872;00970	NEG00131	C00089;00052,00500,01100,02010,04742,04973	-0.998908	0.00109229
BMSK0014670	K08658;00900	NEG00131	C00089;00052,00500,01100,02010,04742,04973	0.997965	0.00203485
BMSK0014700	K02980;03010	NEG00131	C00089;00052,00500,01100,02010,04742,04973	0.99541	0.00458952
BMSK0014712	K01082;00920,01100	NEG00131	C00089;00052,00500,01100,02010,04742,04973	0.996194	0.00380573
BMSK0014724	K03025;00230,00240,01100,03020,04623,05169	NEG00131	C00089;00052,00500,01100,02010,04742,04973	0.998301	0.0016986
BMSK0014731	K14285;03008,03013,03015,05164	NEG00131	C00089;00052,00500,01100,02010,04742,04973	0.998798	0.00120159
BMSK0014860	K03349;04110,04114,04120,04914,05166	NEG00131	C00089;00052,00500,01100,02010,04742,04973	0.997196	0.00280383
BMSK0014965	-	NEG00131	C00089;00052,00500,01100,02010,04742,04973	0.998364	0.00163593
BMSK0014970	-	POS00056	C00037;00120,00230,00260,00310,00460,00480,00630,00730,00860,00970,01100,01110,01120,01130,01200,01230,02010,04080,04721,04974,04978,05230	-0.997199	0.0028014
BMSK0015029	-	NEG00131	C00089;00052,00500,01100,02010,04742,04973	-0.996753	0.00324662
BMSK0015137	-	NEG00054	C00122;00020,00190,00220,00250,00350,00360,00620,00650,00760,01100,01110,01120,01130,01200,01220,04922,05200,05211,05230	0.995374	0.00462647
BMSK0015170	-	NEG00131	C00089;00052,00500,01100,02010,04742,04973	-0.996495	0.00350501
BMSK0015183	K21798;00562,01100,04070	NEG00200	C04411;00290,01100,01110,01210,01230	-0.99519	0.00481047
BMSK0015204	K01836;00520,01100	NEG00131	C00089;00052,00500,01100,02010,04742,04973	-0.998415	0.0015853
BMSK0015205	K01836;00520,01100	NEG00200	C04411;00290,01100,01110,01210,01230	-0.996063	0.00393712
BMSK0015329	-	NEG00054	C00122;00020,00190,00220,00250,00350,00360,00620,00650,00760,01100,01110,01120,01130,01200,01220,04922,05200,05211,05230	0.999694	0.000306357
BMSK0015332	-	NEG00131	C00089;00052,00500,01100,02010,04742,04973	0.999714	0.000285738
BMSK0015359	K03456;03015,04071,04114,04151,04152,04261,04350,04390,04391,04530,04728,04730,05142,05160,05165	NEG00131	C00089;00052,00500,01100,02010,04742,04973	-0.996971	0.00302932
BMSK0015502	-	NEG00131	C00089;00052,00500,01100,02010,04742,04973	-0.998038	0.00196218
BMSK0015510	-	NEG00131	C00089;00052,00500,01100,02010,04742,04973	-0.997748	0.00225159
BMSK0015586	-	POS00012	C00065;00260,00261,00270,00460,00600,00630,00920,00970,01100,01110,01120,01130,01200,01230,02010,04071,04974,04978,05230	0.99812	0.00187989
BMSK0015621	-	NEG00018	C00158;00020,00250,00630,01100,01110,01120,01130,01200,01210,01230,04742,04922,05230	-0.997644	0.00235639
BMSK0015640	K01194;00500,01100	POS00430	C01035;00330,01100	-0.999914	8.63116e-05
BMSK0016012	K00699;00040,00053,00140,00830,00860,00980,00982,00983,01100,04976,05204	NEG00209	C16361;00232,01120	0.995439	0.00456097
BMSK0016046	-	NEG00131	C00089;00052,00500,01100,02010,04742,04973	-0.998686	0.00131449
MSTRG.10037	-	NEG00119	C00257;00030,01100,01110,01120,01130,01200	0.995549	0.00445079
MSTRG.10747	-	NEG00131	C00089;00052,00500,01100,02010,04742,04973	-0.995773	0.00422727
MSTRG.1096	K03861;00563,01100	NEG00131	C00089;00052,00500,01100,02010,04742,04973	0.99977	0.000229771
MSTRG.10987	-	NEG00012	C00042;00020,00190,00250,00350,00360,00620,00630,00640,00650,00760,00920,01100,01110,01120,01130,01200,01220,04024,04727,04922,05230	-0.999967	3.32674e-05
MSTRG.1115	-	NEG00131	C00089;00052,00500,01100,02010,04742,04973	0.998857	0.00114327
MSTRG.11263	K11130;03008	NEG00131	C00089;00052,00500,01100,02010,04742,04973	0.996936	0.00306411
MSTRG.11720	-	NEG00012	C00042;00020,00190,00250,00350,00360,00620,00630,00640,00650,00760,00920,01100,01110,01120,01130,01200,01220,04024,04727,04922,05230	-0.998379	0.0016208
MSTRG.12221	K07369;04064,04625,04660,04662,05152	NEG00131	C00089;00052,00500,01100,02010,04742,04973	0.998599	0.00140121
MSTRG.12222	-	NEG00131	C00089;00052,00500,01100,02010,04742,04973	0.995452	0.00454752
MSTRG.1270	-	NEG00131	C00089;00052,00500,01100,02010,04742,04973	0.995073	0.00492673
MSTRG.12956	-	NEG00131	C00089;00052,00500,01100,02010,04742,04973	0.999908	9.22116e-05
MSTRG.13011	-	NEG00119	C00257;00030,01100,01110,01120,01130,01200	-0.995373	0.00462716
MSTRG.13289	-	NEG00131	C00089;00052,00500,01100,02010,04742,04973	0.999931	6.88689e-05
MSTRG.1349	-	NEG00131	C00089;00052,00500,01100,02010,04742,04973	0.999915	8.51746e-05
MSTRG.13579	-	NEG00131	C00089;00052,00500,01100,02010,04742,04973	0.997358	0.00264168
MSTRG.14273	-	POS00012	C00065;00260,00261,00270,00460,00600,00630,00920,00970,01100,01110,01120,01130,01200,01230,02010,04071,04974,04978,05230	-0.99541	0.00458975
MSTRG.14551	-	NEG00131	C00089;00052,00500,01100,02010,04742,04973	0.999761	0.000238881
MSTRG.15175	-	NEG00192	C00159;00051,00052,00520,01100,02010,04142	-0.9985	0.0015003
MSTRG.15463	-	NEG00131	C00089;00052,00500,01100,02010,04742,04973	0.998767	0.0012329
MSTRG.16393	-	NEG00131	C00089;00052,00500,01100,02010,04742,04973	0.995389	0.00461098
MSTRG.16418	-	NEG00131	C00089;00052,00500,01100,02010,04742,04973	0.997708	0.00229176
MSTRG.16428	-	NEG00119	C00257;00030,01100,01110,01120,01130,01200	-0.995816	0.0041839
MSTRG.16693	K02350;01100,01524,03460	NEG00012	C00042;00020,00190,00250,00350,00360,00620,00630,00640,00650,00760,00920,01100,01110,01120,01130,01200,01220,04024,04727,04922,05230	-0.997878	0.00212198
MSTRG.3807	-	NEG00012	C00042;00020,00190,00250,00350,00360,00620,00630,00640,00650,00760,00920,01100,01110,01120,01130,01200,01220,04024,04727,04922,05230	-0.997471	0.00252933
MSTRG.4544	-	NEG00131	C00089;00052,00500,01100,02010,04742,04973	-0.998737	0.00126287
MSTRG.4684	-	NEG00131	C00089;00052,00500,01100,02010,04742,04973	0.996102	0.00389809
MSTRG.5046	-	NEG00131	C00089;00052,00500,01100,02010,04742,04973	0.995191	0.00480879
MSTRG.5140	-	NEG00192	C00159;00051,00052,00520,01100,02010,04142	-0.998212	0.00178803
MSTRG.5951	-	NEG00086	C00532;00040,01100	0.997192	0.00280839
MSTRG.5951	-	NEG00119	C00257;00030,01100,01110,01120,01130,01200	0.998293	0.00170651
MSTRG.6080	K02905;03010	NEG00131	C00089;00052,00500,01100,02010,04742,04973	0.997289	0.0027112
MSTRG.6211	K02992;03010	NEG00131	C00089;00052,00500,01100,02010,04742,04973	0.997287	0.0027129
MSTRG.6456	K22203;00350,01100	NEG00119	C00257;00030,01100,01110,01120,01130,01200	0.999843	0.000156822
MSTRG.6484	-	NEG00048	C05422;00053,00480,01100	0.996874	0.00312614
MSTRG.662	-	NEG00060	C00065;00260,00261,00270,00460,00600,00630,00920,00970,01100,01110,01120,01130,01200,01230,02010,04071,04974,04978,05230	0.997967	0.00203331
MSTRG.662	-	NEG00207	C00794;00051,00052,01100,02010	0.997687	0.00231307
MSTRG.6860	K02966;03010	NEG00131	C00089;00052,00500,01100,02010,04742,04973	0.995131	0.00486864
MSTRG.7576	-	NEG00054	C00122;00020,00190,00220,00250,00350,00360,00620,00650,00760,01100,01110,01120,01130,01200,01220,04922,05200,05211,05230	0.998161	0.00183859
MSTRG.8058	-	NEG00131	C00089;00052,00500,01100,02010,04742,04973	-0.999601	0.000399474
MSTRG.9368	-	NEG00131	C00089;00052,00500,01100,02010,04742,04973	0.995088	0.00491242
MSTRG.9418	K07765;04141	NEG00131	C00089;00052,00500,01100,02010,04742,04973	0.999465	0.000534802
MSTRG.9694	-	NEG00018	C00158;00020,00250,00630,01100,01110,01120,01130,01200,01210,01230,04742,04922,05230	0.999043	0.000956821

## Sheet: Nucleotide
Transcript	Gene_pathwayID	Metabolite	Metabolite_pathwayID	cor	p_value
BMSK0000048	-	NEG00077	C00366;00230,01100,01120,04976	0.997515	0.00248549
BMSK0000217	-	NEG00163	C00429;00240,00410,00770,01100	-0.998725	0.00127515
BMSK0000553	-	NEG00072	C00385;00230,00232,01100,01110,01120	0.996441	0.00355898
BMSK0000610	K01785;00010,00052,01100	NEG00077	C00366;00230,01100,01120,04976	0.997515	0.00248549
BMSK0000936	-	NEG00098	C00106;00240,00410,00770,01100	0.996851	0.00314854
BMSK0000936	-	NEG00187	C01103;00240,01100	0.995865	0.00413527
BMSK0000936	-	POS00020	C00499;00230,01100,01120	0.995524	0.00447573
BMSK0000971	-	NEG00099	C00214;00240,01100	0.999593	0.00040656
BMSK0001260	K19970;00230,00240,00760,01100	NEG00152	--	0.995771	0.00422934
BMSK0001293	K13298;00230,04934,05032	NEG00102	C00082;00130,00261,00350,00360,00400,00460,00730,00970,01100,01110,01130,01210,01230,04728,04916,04917,04974,05012,05030,05031,05034,05230	-0.995495	0.00450526
BMSK0001293	K13298;00230,04934,05032	POS00018	C00633;01100,01120	-0.996664	0.0033362
BMSK0001293	K13298;00230,04934,05032	POS00116	C00601;00360,01100,01120	-0.99947	0.000529743
BMSK0001293	K13298;00230,04934,05032	POS00130	C00082;00130,00261,00350,00360,00400,00460,00730,00970,01100,01110,01130,01210,01230,04728,04916,04917,04974,05012,05030,05031,05034,05230	-0.996226	0.00377394
BMSK0001808	K01519;00230,00983,01100	NEG00152	--	0.995827	0.00417329
BMSK0001808	K01519;00230,00983,01100	POS00004	--	0.999901	9.94995e-05
BMSK0001808	K01519;00230,00983,01100	POS00281	C00157;00564,00590,00591,00592,01100,01110,04723,05231	0.999438	0.000562062
BMSK0001808	K01519;00230,00983,01100	POS00412	C01772;00360,01110,01120	0.997725	0.00227453
BMSK0001822	K00365;00230,00232,01100	NEG00001	C00511;01120,01220	0.998443	0.00155686
BMSK0001918	-	NEG00072	C00385;00230,00232,01100,01110,01120	0.997023	0.00297739
BMSK0002408	-	NEG00077	C00366;00230,01100,01120,04976	0.997515	0.00248549
BMSK0002668	-	NEG00077	C00366;00230,01100,01120,04976	0.997515	0.00248549
BMSK0002809	K00940;00230,00240,00983,01100	POS00048	C02835;00340	-0.99846	0.00153989
BMSK0002809	K00940;00230,00240,00983,01100	POS00049	--	-0.99661	0.00338964
BMSK0002809	K00940;00230,00240,00983,01100	POS00195	C04092;00310,01100	-0.996635	0.00336454
BMSK0002809	K00940;00230,00240,00983,01100	POS00289	--	-0.998348	0.00165176
BMSK0002809	K00940;00230,00240,00983,01100	POS00322	C10850;	-0.99833	0.00166976
BMSK0002809	K00940;00230,00240,00983,01100	POS00387	--	-0.999314	0.000685592
BMSK0002937	-	NEG00077	C00366;00230,01100,01120,04976	0.997515	0.00248549
BMSK0003072	-	NEG00077	C00366;00230,01100,01120,04976	0.997515	0.00248549
BMSK0003266	-	NEG00077	C00366;00230,01100,01120,04976	0.998267	0.00173305
BMSK0003352	-	NEG00031	C00499;00230,01100,01120	0.999983	1.69079e-05
BMSK0003352	-	POS00020	C00499;00230,01100,01120	0.998959	0.00104056
BMSK0003385	-	NEG00099	C00214;00240,01100	0.995139	0.00486127
BMSK0003477	K03000;00230,00240,01100,03020	NEG00131	C00089;00052,00500,01100,02010,04742,04973	0.998714	0.00128624
BMSK0003477	K03000;00230,00240,01100,03020	POS00330	--	0.998708	0.00129187
BMSK0003558	-	NEG00072	C00385;00230,00232,01100,01110,01120	-0.999167	0.000832575
BMSK0003657	-	NEG00077	C00366;00230,01100,01120,04976	0.997515	0.00248549
BMSK0003858	-	NEG00077	C00366;00230,01100,01120,04976	0.997515	0.00248549
BMSK0003925	-	NEG00072	C00385;00230,00232,01100,01110,01120	-0.998099	0.00190097
BMSK0003987	K12323;00230,04022,04024,04270,04714,04921,04923,04924,04925	POS00330	--	-0.997404	0.00259597
BMSK0004228	K11787;00230,00670,01100,01523	POS00282	C00157;00564,00590,00591,00592,01100,01110,04723,05231	-0.999421	0.00057876
BMSK0004471	K00507;01040,01212,03320,04152,04212	POS00056	C00037;00120,00230,00260,00310,00460,00480,00630,00730,00860,00970,01100,01110,01120,01130,01200,01230,02010,04080,04721,04974,04978,05230	-0.9986	0.00140016
BMSK0004537	-	NEG00077	C00366;00230,01100,01120,04976	0.997855	0.00214476
BMSK0005143	-	NEG00099	C00214;00240,01100	0.999593	0.00040656
BMSK0005160	K00873;00010,00230,00620,01100,01200,01230,04922,04930,05165,05203,05230	POS00130	C00082;00130,00261,00350,00360,00400,00460,00730,00970,01100,01110,01130,01210,01230,04728,04916,04917,04974,05012,05030,05031,05034,05230	-0.997247	0.00275312
BMSK0005232	-	NEG00077	C00366;00230,01100,01120,04976	0.997515	0.00248549
BMSK0005366	-	POS00002	C00262;00230,01100	-0.997796	0.00220429
BMSK0005410	K04266;04015,04020,04024,04080,04270,05012,05034	NEG00072	C00385;00230,00232,01100,01110,01120	-0.999799	0.000201445
BMSK0005478	K04237;04015,04062,04080,04144,04360,04390,04391,04520,04530,05165	POS00002	C00262;00230,01100	-0.998266	0.0017342
BMSK0005488	K12460;04722	NEG00031	C00499;00230,01100,01120	0.996466	0.00353378
BMSK0005488	K12460;04722	NEG00098	C00106;00240,00410,00770,01100	0.996963	0.00303703
BMSK0005488	K12460;04722	NEG00187	C01103;00240,01100	0.996791	0.0032087
BMSK0005488	K12460;04722	POS00020	C00499;00230,01100,01120	0.998444	0.0015558
BMSK0005610	K01769;00230	NEG00001	C00511;01120,01220	0.998998	0.00100161
BMSK0005770	-	NEG00098	C00106;00240,00410,00770,01100	0.997049	0.00295084
BMSK0005770	-	NEG00187	C01103;00240,01100	0.997355	0.00264458
BMSK0005770	-	POS00020	C00499;00230,01100,01120	0.996653	0.00334727
BMSK0005905	-	NEG00072	C00385;00230,00232,01100,01110,01120	-0.996833	0.00316743
BMSK0006002	-	NEG00077	C00366;00230,01100,01120,04976	0.997515	0.00248549
BMSK0006105	-	NEG00072	C00385;00230,00232,01100,01110,01120	-0.996751	0.00324884
BMSK0006184	-	NEG00099	C00214;00240,01100	0.999593	0.00040656
BMSK0006287	-	NEG00077	C00366;00230,01100,01120,04976	0.997331	0.00266948
BMSK0006616	-	POS00056	C00037;00120,00230,00260,00310,00460,00480,00630,00730,00860,00970,01100,01110,01120,01130,01200,01230,02010,04080,04721,04974,04978,05230	-0.996328	0.00367152
BMSK0006752	-	NEG00099	C00214;00240,01100	0.999593	0.00040656
BMSK0006943	K12382;04142	NEG00077	C00366;00230,01100,01120,04976	0.997515	0.00248549
BMSK0007004	-	NEG00099	C00214;00240,01100	0.999593	0.00040656
BMSK0007028	K00106;00230,00232,00983,01100,04146	NEG00200	C04411;00290,01100,01110,01210,01230	-0.995666	0.00433379
BMSK0007041	-	NEG00072	C00385;00230,00232,01100,01110,01120	-0.998819	0.00118133
BMSK0007068	K07523;04360,04514	NEG00072	C00385;00230,00232,01100,01110,01120	0.997007	0.00299307
BMSK0007185	-	NEG00077	C00366;00230,01100,01120,04976	0.997515	0.00248549
BMSK0007523	K08049;00230,01522,04015,04020,04022,04024,04062,04072,04114,04211,04213,04261,04270,04371,04540,04611,04713,04714,04723,04724,04725,04727,04750,04911,04912,04913,04914,04915,04916,04918,04921,04923,04925,04926,04927,04928,04934,04961,04962,04970,04971,04972,04976,05032,05110,05163,05166,05200,05414	NEG00131	C00089;00052,00500,01100,02010,04742,04973	-0.996692	0.0033082
BMSK0007523	K08049;00230,01522,04015,04020,04022,04024,04062,04072,04114,04211,04213,04261,04270,04371,04540,04611,04713,04714,04723,04724,04725,04727,04750,04911,04912,04913,04914,04915,04916,04918,04921,04923,04925,04926,04927,04928,04934,04961,04962,04970,04971,04972,04976,05032,05110,05163,05166,05200,05414	POS00330	--	-0.999472	0.000528356
BMSK0007601	K13807;04745	NEG00072	C00385;00230,00232,01100,01110,01120	0.996549	0.00345063
BMSK0007771	K00560;00240,00670,01100,01523	NEG00200	C04411;00290,01100,01110,01210,01230	-0.996599	0.0034007
BMSK0007892	-	NEG00077	C00366;00230,01100,01120,04976	0.997515	0.00248549
BMSK0008325	-	NEG00099	C00214;00240,01100	0.999593	0.00040656
BMSK0008335	-	NEG00098	C00106;00240,00410,00770,01100	0.997373	0.00262663
BMSK0008335	-	NEG00187	C01103;00240,01100	0.997475	0.00252498
BMSK0008335	-	POS00020	C00499;00230,01100,01120	0.997648	0.00235172
BMSK0008389	K14686;01524,04978	NEG00072	C00385;00230,00232,01100,01110,01120	0.99935	0.000649978
BMSK0008421	K01587;00230,01100	NEG00200	C04411;00290,01100,01110,01210,01230	0.999693	0.000306722
BMSK0008442	K14676;00564	NEG00077	C00366;00230,01100,01120,04976	0.997515	0.00248549
BMSK0008552	K00940;00230,00240,00983,01100	NEG00062	C03196;01120	-0.998581	0.0014186
BMSK0008552	K00940;00230,00240,00983,01100	NEG00080	C05123;00430,01100	-0.995396	0.00460368
BMSK0008552	K00940;00230,00240,00983,01100	POS00012	C00065;00260,00261,00270,00460,00600,00630,00920,00970,01100,01110,01120,01130,01200,01230,02010,04071,04974,04978,05230	-0.996978	0.00302192
BMSK0008552	K00940;00230,00240,00983,01100	POS00063	C02571;04931	-0.997998	0.00200172
BMSK0008568	-	NEG00072	C00385;00230,00232,01100,01110,01120	-0.995546	0.00445445
BMSK0008651	-	NEG00072	C00385;00230,00232,01100,01110,01120	0.997754	0.002246
BMSK0008695	-	NEG00077	C00366;00230,01100,01120,04976	0.997515	0.00248549
BMSK0008785	K00944;00230	NEG00131	C00089;00052,00500,01100,02010,04742,04973	0.998812	0.00118811
BMSK0008798	-	NEG00077	C00366;00230,01100,01120,04976	-0.997892	0.002108
BMSK0008903	-	POS00056	C00037;00120,00230,00260,00310,00460,00480,00630,00730,00860,00970,01100,01110,01120,01130,01200,01230,02010,04080,04721,04974,04978,05230	-0.99774	0.00225977
BMSK0008931	-	NEG00031	C00499;00230,01100,01120	0.9979	0.00210015
BMSK0008931	-	NEG00098	C00106;00240,00410,00770,01100	0.99825	0.00175003
BMSK0008931	-	NEG00187	C01103;00240,01100	0.997299	0.00270102
BMSK0008931	-	POS00020	C00499;00230,01100,01120	0.999339	0.000660695
BMSK0008990	K08110;04310	NEG00072	C00385;00230,00232,01100,01110,01120	-0.996894	0.00310644
BMSK0009001	K07375;04145,04540,05130	NEG00077	C00366;00230,01100,01120,04976	0.99768	0.0023195
BMSK0009003	K07375;04145,04540,05130	NEG00077	C00366;00230,01100,01120,04976	0.997799	0.00220108
BMSK0009169	-	NEG00072	C00385;00230,00232,01100,01110,01120	0.997995	0.00200462
BMSK0009617	K01511;00230,00240	NEG00145	--	-0.999534	0.0004662
BMSK0009882	K13421;00240,00983,01100	POS00412	C01772;00360,01110,01120	0.997745	0.00225515
BMSK0009911	-	NEG00077	C00366;00230,01100,01120,04976	0.998163	0.00183679
BMSK0010059	-	POS00056	C00037;00120,00230,00260,00310,00460,00480,00630,00730,00860,00970,01100,01110,01120,01130,01200,01230,02010,04080,04721,04974,04978,05230	-0.999804	0.000195587
BMSK0010147	-	NEG00031	C00499;00230,01100,01120	0.997352	0.00264814
BMSK0010165	-	NEG00163	C00429;00240,00410,00770,01100	0.995208	0.00479237
BMSK0010202	K12304;00230,00240	NEG00152	--	0.996023	0.00397733
BMSK0010491	K00106;00230,00232,00983,01100,04146	NEG00086	C00532;00040,01100	0.999978	2.15017e-05
BMSK0010868	-	NEG00099	C00214;00240,01100	0.995882	0.00411782
BMSK0011477	-	NEG00098	C00106;00240,00410,00770,01100	0.995826	0.0041742
BMSK0011477	-	NEG00187	C01103;00240,01100	0.996311	0.00368948
BMSK0011477	-	POS00020	C00499;00230,01100,01120	0.995282	0.00471815
BMSK0011636	-	POS00056	C00037;00120,00230,00260,00310,00460,00480,00630,00730,00860,00970,01100,01110,01120,01130,01200,01230,02010,04080,04721,04974,04978,05230	0.995225	0.0047754
BMSK0011762	-	NEG00031	C00499;00230,01100,01120	0.995428	0.00457172
BMSK0011762	-	NEG00098	C00106;00240,00410,00770,01100	0.998708	0.00129209
BMSK0011762	-	NEG00187	C01103;00240,01100	0.99793	0.00207041
BMSK0011762	-	POS00020	C00499;00230,01100,01120	0.997989	0.00201148
BMSK0011773	-	NEG00099	C00214;00240,01100	0.999593	0.00040656
BMSK0011955	-	NEG00099	C00214;00240,01100	0.999593	0.00040656
BMSK0011962	-	POS00056	C00037;00120,00230,00260,00310,00460,00480,00630,00730,00860,00970,01100,01110,01120,01130,01200,01230,02010,04080,04721,04974,04978,05230	0.99938	0.000620379
BMSK0012236	K00948;00030,00230,01100,01200,01230	NEG00152	--	0.995386	0.00461375
BMSK0012279	K01431;00240,00410,00770,00983,01100	POS00046	C00515;00472,01100	0.999185	0.000815337
BMSK0012520	-	NEG00077	C00366;00230,01100,01120,04976	0.997515	0.00248549
BMSK0012540	K13811;00230,00261,00450,00920,01100	NEG00131	C00089;00052,00500,01100,02010,04742,04973	-0.996718	0.00328204
BMSK0012765	K09699;00280,00640,01100	NEG00077	C00366;00230,01100,01120,04976	0.995475	0.00452513
BMSK0012976	-	NEG00099	C00214;00240,01100	0.998354	0.00164611
BMSK0013025	-	POS00002	C00262;00230,01100	-0.995237	0.00476294
BMSK0013255	-	NEG00072	C00385;00230,00232,01100,01110,01120	0.998084	0.00191626
BMSK0013476	-	NEG00163	C00429;00240,00410,00770,01100	0.997598	0.00240172
BMSK0014323	K03016;00230,00240,01100,03020,04623,05016,05169	NEG00131	C00089;00052,00500,01100,02010,04742,04973	0.996228	0.00377236
BMSK0014407	-	NEG00099	C00214;00240,01100	0.999593	0.00040656
BMSK0014519	K01490;00230,01100	NEG00181	C01042;00250,01100	0.996759	0.00324133
BMSK0014619	K01939;00230,00250,01100	NEG00034	--	0.996688	0.00331191
BMSK0014643	K02324;00230,00240,01100,03030,03410,03420,05166	POS00330	--	-0.99724	0.00276001
BMSK0014681	-	NEG00072	C00385;00230,00232,01100,01110,01120	0.997273	0.00272746
BMSK0014703	K03027;00230,00240,01100,03020,04623,05169	POS00281	C00157;00564,00590,00591,00592,01100,01110,04723,05231	0.995048	0.00495176
BMSK0014724	K03025;00230,00240,01100,03020,04623,05169	NEG00131	C00089;00052,00500,01100,02010,04742,04973	0.998301	0.0016986
BMSK0014970	-	POS00056	C00037;00120,00230,00260,00310,00460,00480,00630,00730,00860,00970,01100,01110,01120,01130,01200,01230,02010,04080,04721,04974,04978,05230	-0.997199	0.0028014
BMSK0015553	K01464;00240,00410,00770,00983,01100	NEG00152	--	-0.996886	0.00311386
BMSK0015553	K01464;00240,00410,00770,00983,01100	POS00004	--	-0.99985	0.000150345
BMSK0015553	K01464;00240,00410,00770,00983,01100	POS00281	C00157;00564,00590,00591,00592,01100,01110,04723,05231	-0.999639	0.000361106
BMSK0015553	K01464;00240,00410,00770,00983,01100	POS00412	C01772;00360,01110,01120	-0.997401	0.00259907
BMSK0015573	K10643;03018	NEG00099	C00214;00240,01100	0.999593	0.00040656
BMSK0015786	-	NEG00031	C00499;00230,01100,01120	0.998089	0.00191057
BMSK0015786	-	NEG00098	C00106;00240,00410,00770,01100	0.998155	0.00184543
BMSK0015786	-	NEG00187	C01103;00240,01100	0.997187	0.00281316
BMSK0015786	-	POS00020	C00499;00230,01100,01120	0.99942	0.000580204
BMSK0015807	-	POS00002	C00262;00230,01100	-0.999555	0.000444572
MSTRG.11678	-	NEG00072	C00385;00230,00232,01100,01110,01120	0.996427	0.00357295
MSTRG.12900	-	NEG00077	C00366;00230,01100,01120,04976	0.997515	0.00248549
MSTRG.14266	K03006;00230,00240,01100,03020,05016,05168,05169	POS00430	C01035;00330,01100	-0.995148	0.00485229
MSTRG.15694	-	NEG00098	C00106;00240,00410,00770,01100	0.999963	3.68848e-05
MSTRG.15694	-	NEG00187	C01103;00240,01100	0.999896	0.00010447
MSTRG.15694	-	POS00020	C00499;00230,01100,01120	0.99738	0.00261999
MSTRG.4476	-	NEG00077	C00366;00230,01100,01120,04976	0.997515	0.00248549
MSTRG.5218	-	NEG00099	C00214;00240,01100	0.999593	0.00040656
MSTRG.5951	-	NEG00031	C00499;00230,01100,01120	0.997677	0.00232256
MSTRG.5951	-	POS00020	C00499;00230,01100,01120	0.995132	0.00486834
MSTRG.6456	K22203;00350,01100	NEG00031	C00499;00230,01100,01120	0.99623	0.00376964
MSTRG.7332	-	NEG00072	C00385;00230,00232,01100,01110,01120	-0.995119	0.00488059

## Sheet: Lipid
Transcript	Gene_pathwayID	Metabolite	Metabolite_pathwayID	cor	p_value
BMSK0000059	-	POS00281	C00157;00564,00590,00591,00592,01100,01110,04723,05231	0.998662	0.00133759
BMSK0000123	K01109;00562,01100,04070	POS00282	C00157;00564,00590,00591,00592,01100,01110,04723,05231	-0.998048	0.00195208
BMSK0000337	-	POS00281	C00157;00564,00590,00591,00592,01100,01110,04723,05231	0.99609	0.00390982
BMSK0000339	-	POS00281	C00157;00564,00590,00591,00592,01100,01110,04723,05231	0.997129	0.00287091
BMSK0000506	K13515;00564,04216	NEG00152	--	0.998015	0.00198512
BMSK0000519	-	POS00281	C00157;00564,00590,00591,00592,01100,01110,04723,05231	0.998713	0.00128749
BMSK0000580	-	POS00282	C00157;00564,00590,00591,00592,01100,01110,04723,05231	-0.99504	0.00495963
BMSK0000755	-	POS00281	C00157;00564,00590,00591,00592,01100,01110,04723,05231	0.995141	0.00485928
BMSK0000768	K02360;04320	POS00282	C00157;00564,00590,00591,00592,01100,01110,04723,05231	-0.999744	0.000255983
BMSK0000948	-	POS00282	C00157;00564,00590,00591,00592,01100,01110,04723,05231	-0.998919	0.00108134
BMSK0000954	-	POS00281	C00157;00564,00590,00591,00592,01100,01110,04723,05231	-0.996831	0.00316922
BMSK0000959	-	POS00281	C00157;00564,00590,00591,00592,01100,01110,04723,05231	0.997125	0.00287534
BMSK0001126	K00022;00062,00071,00280,00310,00380,00650,01100,01212	NEG00200	C04411;00290,01100,01110,01210,01230	-0.996544	0.00345647
BMSK0001188	-	POS00281	C00157;00564,00590,00591,00592,01100,01110,04723,05231	0.996601	0.0033994
BMSK0001297	K01897;00061,00071,01100,01212,03320,04146,04216,04714,04920	NEG00001	C00511;01120,01220	0.995862	0.00413781
BMSK0001297	K01897;00061,00071,01100,01212,03320,04146,04216,04714,04920	NEG00034	--	-0.99555	0.00445016
BMSK0001373	-	POS00281	C00157;00564,00590,00591,00592,01100,01110,04723,05231	-0.998923	0.00107696
BMSK0001378	K22410;04714	POS00282	C00157;00564,00590,00591,00592,01100,01110,04723,05231	-0.995413	0.004587
BMSK0001445	K03934;00190,01100,04714,04723,04932,05010,05012,05016	POS00281	C00157;00564,00590,00591,00592,01100,01110,04723,05231	-0.996431	0.00356876
BMSK0001584	-	POS00281	C00157;00564,00590,00591,00592,01100,01110,04723,05231	0.996632	0.0033682
BMSK0001624	K17889;04140,05167	POS00281	C00157;00564,00590,00591,00592,01100,01110,04723,05231	0.998472	0.00152777
BMSK0001635	-	POS00281	C00157;00564,00590,00591,00592,01100,01110,04723,05231	-0.996195	0.00380465
BMSK0001706	-	POS00281	C00157;00564,00590,00591,00592,01100,01110,04723,05231	0.995763	0.00423719
BMSK0001716	-	POS00281	C00157;00564,00590,00591,00592,01100,01110,04723,05231	0.996727	0.00327337
BMSK0001717	-	POS00282	C00157;00564,00590,00591,00592,01100,01110,04723,05231	-0.99574	0.0042597
BMSK0001808	K01519;00230,00983,01100	POS00281	C00157;00564,00590,00591,00592,01100,01110,04723,05231	0.999438	0.000562062
BMSK0001835	K08874;05166	POS00282	C00157;00564,00590,00591,00592,01100,01110,04723,05231	-0.996894	0.00310619
BMSK0001846	-	POS00281	C00157;00564,00590,00591,00592,01100,01110,04723,05231	0.995192	0.00480813
BMSK0001859	-	POS00281	C00157;00564,00590,00591,00592,01100,01110,04723,05231	0.997173	0.00282719
BMSK0001897	K11459;04550,05202,05206	POS00281	C00157;00564,00590,00591,00592,01100,01110,04723,05231	0.997915	0.00208518
BMSK0001899	-	POS00281	C00157;00564,00590,00591,00592,01100,01110,04723,05231	0.997049	0.00295117
BMSK0001906	-	POS00281	C00157;00564,00590,00591,00592,01100,01110,04723,05231	0.996299	0.00370148
BMSK0001939	-	POS00281	C00157;00564,00590,00591,00592,01100,01110,04723,05231	0.997094	0.00290579
BMSK0001943	K07881;04152	POS00281	C00157;00564,00590,00591,00592,01100,01110,04723,05231	0.996067	0.00393268
BMSK0001954	-	POS00281	C00157;00564,00590,00591,00592,01100,01110,04723,05231	0.997956	0.0020445
BMSK0001968	-	POS00281	C00157;00564,00590,00591,00592,01100,01110,04723,05231	0.9952	0.00480008
BMSK0002015	K11155;00561,00830,01100,04975	POS00004	--	-0.996193	0.00380679
BMSK0002015	K11155;00561,00830,01100,04975	POS00281	C00157;00564,00590,00591,00592,01100,01110,04723,05231	-0.995298	0.00470168
BMSK0002099	K00815;00130,00270,00350,00360,00400,01100,01230	POS00281	C00157;00564,00590,00591,00592,01100,01110,04723,05231	0.9958	0.00419951
BMSK0002143	K10630;04217,04621	POS00281	C00157;00564,00590,00591,00592,01100,01110,04723,05231	0.995748	0.00425235
BMSK0002172	-	POS00282	C00157;00564,00590,00591,00592,01100,01110,04723,05231	-0.995248	0.00475225
BMSK0002190	-	POS00281	C00157;00564,00590,00591,00592,01100,01110,04723,05231	0.999856	0.000143747
BMSK0002307	-	POS00281	C00157;00564,00590,00591,00592,01100,01110,04723,05231	0.996585	0.00341472
BMSK0002353	-	POS00282	C00157;00564,00590,00591,00592,01100,01110,04723,05231	-0.995193	0.00480695
BMSK0002442	-	POS00282	C00157;00564,00590,00591,00592,01100,01110,04723,05231	-0.996977	0.00302317
BMSK0002492	K00232;00071,00592,01040,01100,01212,03320,04024,04146	NEG00209	C16361;00232,01120	-0.995927	0.00407276
BMSK0002493	K00232;00071,00592,01040,01100,01212,03320,04024,04146	POS00016	C00378;00730,01100,02010,04122,04977	-0.996098	0.00390245
BMSK0002519	-	POS00281	C00157;00564,00590,00591,00592,01100,01110,04723,05231	0.995335	0.00466537
BMSK0002617	-	POS00281	C00157;00564,00590,00591,00592,01100,01110,04723,05231	0.999046	0.000953894
BMSK0002636	K15728;00561,00564,01100,04150	POS00047	C00188;00260,00261,00290,00860,00970,01100,01110,01120,01130,01230,02010,04974,04978	0.995703	0.00429722
BMSK0002636	K15728;00561,00564,01100,04150	POS00057	--	0.997296	0.00270358
BMSK0002636	K15728;00561,00564,01100,04150	POS00191	C01888;00260	0.999766	0.000233579
BMSK0002673	-	POS00281	C00157;00564,00590,00591,00592,01100,01110,04723,05231	0.996477	0.00352316
BMSK0002722	-	POS00281	C00157;00564,00590,00591,00592,01100,01110,04723,05231	0.995726	0.00427372
BMSK0002725	K12350;00600,01100,04071,04142,04217	NEG00047	C01933;-	0.99519	0.00481017
BMSK0002755	K10258;00062,01040,01100,01212	NEG00131	C00089;00052,00500,01100,02010,04742,04973	0.996461	0.00353857
BMSK0002755	K10258;00062,01040,01100,01212	POS00191	C01888;00260	-0.996116	0.00388351
BMSK0002758	-	POS00281	C00157;00564,00590,00591,00592,01100,01110,04723,05231	0.997731	0.0022685
BMSK0002781	-	POS00281	C00157;00564,00590,00591,00592,01100,01110,04723,05231	0.999336	0.00066398
BMSK0002789	-	POS00281	C00157;00564,00590,00591,00592,01100,01110,04723,05231	0.996671	0.00332922
BMSK0002866	-	POS00281	C00157;00564,00590,00591,00592,01100,01110,04723,05231	-0.99747	0.00253005
BMSK0002934	-	POS00282	C00157;00564,00590,00591,00592,01100,01110,04723,05231	-0.995805	0.00419501
BMSK0003091	-	POS00282	C00157;00564,00590,00591,00592,01100,01110,04723,05231	-0.996709	0.00329092
BMSK0003156	-	POS00282	C00157;00564,00590,00591,00592,01100,01110,04723,05231	-0.99603	0.00397035
BMSK0003164	-	POS00281	C00157;00564,00590,00591,00592,01100,01110,04723,05231	-0.998045	0.00195535
BMSK0003380	-	POS00281	C00157;00564,00590,00591,00592,01100,01110,04723,05231	0.99611	0.00389047
BMSK0003391	-	POS00281	C00157;00564,00590,00591,00592,01100,01110,04723,05231	0.999122	0.000877843
BMSK0003403	-	POS00281	C00157;00564,00590,00591,00592,01100,01110,04723,05231	0.998311	0.00168947
BMSK0003489	-	POS00282	C00157;00564,00590,00591,00592,01100,01110,04723,05231	-0.995803	0.00419681
BMSK0003539	-	POS00282	C00157;00564,00590,00591,00592,01100,01110,04723,05231	-0.995057	0.00494273
BMSK0003561	-	POS00281	C00157;00564,00590,00591,00592,01100,01110,04723,05231	0.996412	0.0035884
BMSK0003602	-	POS00281	C00157;00564,00590,00591,00592,01100,01110,04723,05231	-0.995328	0.00467192
BMSK0003710	-	POS00281	C00157;00564,00590,00591,00592,01100,01110,04723,05231	0.996274	0.00372591
BMSK0003717	K06106;04530,05100,05130,05131,05205	POS00282	C00157;00564,00590,00591,00592,01100,01110,04723,05231	-0.995331	0.00466855
BMSK0003794	K03843;00510,01100	POS00281	C00157;00564,00590,00591,00592,01100,01110,04723,05231	0.99668	0.00332022
BMSK0003805	-	POS00282	C00157;00564,00590,00591,00592,01100,01110,04723,05231	-0.999867	0.000132679
BMSK0003831	K14570;03008	POS00281	C00157;00564,00590,00591,00592,01100,01110,04723,05231	0.995235	0.00476513
BMSK0003843	-	POS00281	C00157;00564,00590,00591,00592,01100,01110,04723,05231	0.997692	0.00230786
BMSK0003844	-	POS00281	C00157;00564,00590,00591,00592,01100,01110,04723,05231	0.999147	0.00085267
BMSK0003845	-	POS00281	C00157;00564,00590,00591,00592,01100,01110,04723,05231	0.999147	0.00085267
BMSK0003861	-	POS00281	C00157;00564,00590,00591,00592,01100,01110,04723,05231	0.99975	0.000249989
BMSK0003909	K01594;00430,01100	POS00281	C00157;00564,00590,00591,00592,01100,01110,04723,05231	0.99547	0.00453032
BMSK0003955	-	POS00281	C00157;00564,00590,00591,00592,01100,01110,04723,05231	0.998338	0.00166243
BMSK0004065	-	NEG00060	C00065;00260,00261,00270,00460,00600,00630,00920,00970,01100,01110,01120,01130,01200,01230,02010,04071,04974,04978,05230	0.997597	0.0024034
BMSK0004107	K14014;04141	POS00281	C00157;00564,00590,00591,00592,01100,01110,04723,05231	0.99847	0.00152993
BMSK0004128	K02219;05200,05222	POS00281	C00157;00564,00590,00591,00592,01100,01110,04723,05231	0.996333	0.00366718
BMSK0004187	-	POS00282	C00157;00564,00590,00591,00592,01100,01110,04723,05231	-0.999169	0.000831206
BMSK0004192	-	POS00282	C00157;00564,00590,00591,00592,01100,01110,04723,05231	-0.999255	0.000744884
BMSK0004228	K11787;00230,00670,01100,01523	POS00282	C00157;00564,00590,00591,00592,01100,01110,04723,05231	-0.999421	0.00057876
BMSK0004347	-	POS00281	C00157;00564,00590,00591,00592,01100,01110,04723,05231	0.996495	0.00350461
BMSK0004423	-	POS00281	C00157;00564,00590,00591,00592,01100,01110,04723,05231	0.99677	0.00322961
BMSK0004471	K00507;01040,01212,03320,04152,04212	NEG00011	C00148;00330,00970,01100,01110,01130,01230,02010,04974,04978,05230	-0.997881	0.00211911
BMSK0004471	K00507;01040,01212,03320,04152,04212	NEG00059	C08645;-	-0.995419	0.00458114
BMSK0004471	K00507;01040,01212,03320,04152,04212	POS00017	C00763;00330,01100	-0.995183	0.00481711
BMSK0004471	K00507;01040,01212,03320,04152,04212	POS00056	C00037;00120,00230,00260,00310,00460,00480,00630,00730,00860,00970,01100,01110,01120,01130,01200,01230,02010,04080,04721,04974,04978,05230	-0.9986	0.00140016
BMSK0004530	-	POS00281	C00157;00564,00590,00591,00592,01100,01110,04723,05231	0.996232	0.00376764
BMSK0004574	-	POS00281	C00157;00564,00590,00591,00592,01100,01110,04723,05231	0.997531	0.00246863
BMSK0004646	-	POS00281	C00157;00564,00590,00591,00592,01100,01110,04723,05231	0.99633	0.0036703
BMSK0004763	K14457;00561,04975	NEG00167	C00515;00472,01100	0.996937	0.00306323
BMSK0004787	K11140;00480,01100,04614,04640	POS00281	C00157;00564,00590,00591,00592,01100,01110,04723,05231	0.99934	0.00066031
BMSK0004796	-	POS00282	C00157;00564,00590,00591,00592,01100,01110,04723,05231	-0.996646	0.00335432
BMSK0004846	-	POS00281	C00157;00564,00590,00591,00592,01100,01110,04723,05231	0.998535	0.00146472
BMSK0004927	K12871;03040	POS00281	C00157;00564,00590,00591,00592,01100,01110,04723,05231	0.997874	0.0021259
BMSK0004929	K02911;03010	POS00281	C00157;00564,00590,00591,00592,01100,01110,04723,05231	0.998972	0.00102764
BMSK0004990	-	POS00281	C00157;00564,00590,00591,00592,01100,01110,04723,05231	0.996098	0.00390218
BMSK0005129	-	POS00281	C00157;00564,00590,00591,00592,01100,01110,04723,05231	0.999466	0.00053417
BMSK0005249	-	POS00281	C00157;00564,00590,00591,00592,01100,01110,04723,05231	0.996726	0.00327406
BMSK0005288	-	POS00281	C00157;00564,00590,00591,00592,01100,01110,04723,05231	0.995466	0.00453377
BMSK0005368	-	POS00281	C00157;00564,00590,00591,00592,01100,01110,04723,05231	0.996495	0.00350496
BMSK0005380	K13024;04070	POS00282	C00157;00564,00590,00591,00592,01100,01110,04723,05231	-0.995431	0.00456896
BMSK0005390	K14085;00010,00053,00071,00260,00280,00310,00330,00340,00380,00410,00561,00620,01100	NEG00200	C04411;00290,01100,01110,01210,01230	-0.999442	0.000558083
BMSK0005518	-	POS00281	C00157;00564,00590,00591,00592,01100,01110,04723,05231	0.997477	0.00252348
BMSK0005568	K10839;03420,04141	POS00281	C00157;00564,00590,00591,00592,01100,01110,04723,05231	0.996305	0.00369522
BMSK0005595	-	POS00281	C00157;00564,00590,00591,00592,01100,01110,04723,05231	0.997567	0.00243344
BMSK0005687	-	POS00281	C00157;00564,00590,00591,00592,01100,01110,04723,05231	0.996206	0.00379423
BMSK0005720	K08497;04130	POS00281	C00157;00564,00590,00591,00592,01100,01110,04723,05231	0.999	0.00100036
BMSK0005726	K10871;03440	POS00281	C00157;00564,00590,00591,00592,01100,01110,04723,05231	0.997387	0.0026135
BMSK0005755	K12391;04142	POS00282	C00157;00564,00590,00591,00592,01100,01110,04723,05231	-0.999761	0.000239347
BMSK0005847	-	POS00281	C00157;00564,00590,00591,00592,01100,01110,04723,05231	-0.996887	0.00311315
BMSK0005918	K14319;03013	POS00281	C00157;00564,00590,00591,00592,01100,01110,04723,05231	-0.999661	0.000339202
BMSK0005942	K11224;04012,04062,04217,04630,04658,04659,04917,04933,05161,05162,05166,05200,05203,05220,05221,05223	POS00282	C00157;00564,00590,00591,00592,01100,01110,04723,05231	-0.997708	0.0022924
BMSK0005955	K07375;04145,04540,05130	POS00281	C00157;00564,00590,00591,00592,01100,01110,04723,05231	0.995083	0.00491717
BMSK0006063	-	POS00281	C00157;00564,00590,00591,00592,01100,01110,04723,05231	0.997498	0.00250202
BMSK0006138	-	POS00024	C00588;00564,01100,05231	0.996273	0.00372669
BMSK0006166	-	POS00281	C00157;00564,00590,00591,00592,01100,01110,04723,05231	0.998709	0.00129098
BMSK0006251	K12823;03040,05202,05205	POS00281	C00157;00564,00590,00591,00592,01100,01110,04723,05231	-0.999713	0.00028698
BMSK0006399	K14537;03008	POS00281	C00157;00564,00590,00591,00592,01100,01110,04723,05231	0.998677	0.00132269
BMSK0006419	-	POS00281	C00157;00564,00590,00591,00592,01100,01110,04723,05231	0.997377	0.00262329
BMSK0006424	-	POS00281	C00157;00564,00590,00591,00592,01100,01110,04723,05231	0.997178	0.00282193
BMSK0006460	K13239;00071,04146	NEG00131	C00089;00052,00500,01100,02010,04742,04973	0.999066	0.000934414
BMSK0006509	-	POS00281	C00157;00564,00590,00591,00592,01100,01110,04723,05231	0.99653	0.00347037
BMSK0006600	K03671;04621,05418	POS00281	C00157;00564,00590,00591,00592,01100,01110,04723,05231	0.997545	0.00245456
BMSK0006616	-	POS00056	C00037;00120,00230,00260,00310,00460,00480,00630,00730,00860,00970,01100,01110,01120,01130,01200,01230,02010,04080,04721,04974,04978,05230	-0.996328	0.00367152
BMSK0006650	-	POS00281	C00157;00564,00590,00591,00592,01100,01110,04723,05231	0.995454	0.00454564
BMSK0006652	-	POS00281	C00157;00564,00590,00591,00592,01100,01110,04723,05231	0.995683	0.00431686
BMSK0006796	-	POS00281	C00157;00564,00590,00591,00592,01100,01110,04723,05231	-0.999831	0.000168726
BMSK0006829	K04676;04350,04390,04391,04550,05202	POS00282	C00157;00564,00590,00591,00592,01100,01110,04723,05231	-0.995654	0.00434627
BMSK0006840	-	POS00282	C00157;00564,00590,00591,00592,01100,01110,04723,05231	-0.999456	0.000544429
BMSK0006852	K12349;00600,01100,04071	NEG00022	C00711;-	0.99971	0.000290019
BMSK0007032	-	POS00282	C00157;00564,00590,00591,00592,01100,01110,04723,05231	-0.999404	0.000595703
BMSK0007054	K10605;01524,03440,03460,04120,04151,05206,05224	POS00281	C00157;00564,00590,00591,00592,01100,01110,04723,05231	0.997176	0.00282437
BMSK0007324	-	POS00281	C00157;00564,00590,00591,00592,01100,01110,04723,05231	-0.996956	0.00304373
BMSK0007521	K05175;04080,04723,04727,04742,05032,05033	POS00281	C00157;00564,00590,00591,00592,01100,01110,04723,05231	0.995895	0.00410489
BMSK0007590	K15544;03015	POS00281	C00157;00564,00590,00591,00592,01100,01110,04723,05231	0.999229	0.000771383
BMSK0007650	-	POS00281	C00157;00564,00590,00591,00592,01100,01110,04723,05231	0.999432	0.000568333
BMSK0007694	K00901;00561,00564,01100,04070,04072,05231	POS00277	--	-0.997265	0.00273543
BMSK0007736	K21773;04218	POS00281	C00157;00564,00590,00591,00592,01100,01110,04723,05231	0.999091	0.000909198
BMSK0007807	K10771;03410	POS00281	C00157;00564,00590,00591,00592,01100,01110,04723,05231	0.998213	0.0017874
BMSK0007839	K03068;04150,04310,04928,05200,05224,05225,05226	POS00282	C00157;00564,00590,00591,00592,01100,01110,04723,05231	-0.997769	0.00223051
BMSK0007891	K04714;00600,01100,04071	POS00047	C00188;00260,00261,00290,00860,00970,01100,01110,01120,01130,01230,02010,04974,04978	0.997844	0.00215598
BMSK0007891	K04714;00600,01100,04071	POS00057	--	0.996553	0.0034472
BMSK0007901	-	POS00282	C00157;00564,00590,00591,00592,01100,01110,04723,05231	-0.999624	0.000376254
BMSK0007970	-	POS00282	C00157;00564,00590,00591,00592,01100,01110,04723,05231	-0.99748	0.00251984
BMSK0008036	-	POS00282	C00157;00564,00590,00591,00592,01100,01110,04723,05231	-0.995751	0.00424866
BMSK0008065	-	POS00282	C00157;00564,00590,00591,00592,01100,01110,04723,05231	-0.997112	0.00288783
BMSK0008154	K10719;00981	POS00281	C00157;00564,00590,00591,00592,01100,01110,04723,05231	0.999166	0.000833924
BMSK0008166	-	POS00282	C00157;00564,00590,00591,00592,01100,01110,04723,05231	-0.998479	0.00152081
BMSK0008209	-	POS00281	C00157;00564,00590,00591,00592,01100,01110,04723,05231	0.996915	0.00308526
BMSK0008301	-	POS00281	C00157;00564,00590,00591,00592,01100,01110,04723,05231	0.996628	0.00337178
BMSK0008336	-	POS00281	C00157;00564,00590,00591,00592,01100,01110,04723,05231	0.996282	0.0037179
BMSK0008347	-	POS00281	C00157;00564,00590,00591,00592,01100,01110,04723,05231	0.996412	0.00358785
BMSK0008350	K09428;04214	POS00281	C00157;00564,00590,00591,00592,01100,01110,04723,05231	-0.997107	0.00289335
BMSK0008368	K14310;03013	POS00282	C00157;00564,00590,00591,00592,01100,01110,04723,05231	-0.997407	0.00259295
BMSK0008393	K09490;03060,04141,04612,04918,05020	POS00282	C00157;00564,00590,00591,00592,01100,01110,04723,05231	-0.996577	0.00342304
BMSK0008401	K01880;00970	POS00281	C00157;00564,00590,00591,00592,01100,01110,04723,05231	0.995183	0.00481725
BMSK0008440	K14676;00564	POS00310	C02727;00310	-0.995806	0.00419436
BMSK0008442	K14676;00564	NEG00077	C00366;00230,01100,01120,04976	0.997515	0.00248549
BMSK0008473	-	POS00282	C00157;00564,00590,00591,00592,01100,01110,04723,05231	-0.997008	0.00299186
BMSK0008527	-	POS00281	C00157;00564,00590,00591,00592,01100,01110,04723,05231	0.998645	0.0013553
BMSK0008532	K11647;04714,05225	POS00282	C00157;00564,00590,00591,00592,01100,01110,04723,05231	-0.999316	0.000683561
BMSK0008552	K00940;00230,00240,00983,01100	POS00012	C00065;00260,00261,00270,00460,00600,00630,00920,00970,01100,01110,01120,01130,01200,01230,02010,04071,04974,04978,05230	-0.996978	0.00302192
BMSK0008667	-	POS00281	C00157;00564,00590,00591,00592,01100,01110,04723,05231	0.995689	0.0043106
BMSK0008725	-	POS00281	C00157;00564,00590,00591,00592,01100,01110,04723,05231	0.998662	0.00133759
BMSK0008748	K13667;00514	POS00281	C00157;00564,00590,00591,00592,01100,01110,04723,05231	0.996141	0.00385854
BMSK0008825	K15162;04919	POS00282	C00157;00564,00590,00591,00592,01100,01110,04723,05231	-0.997094	0.00290594
BMSK0008875	-	POS00281	C00157;00564,00590,00591,00592,01100,01110,04723,05231	0.997812	0.00218812
BMSK0008903	-	POS00056	C00037;00120,00230,00260,00310,00460,00480,00630,00730,00860,00970,01100,01110,01120,01130,01200,01230,02010,04080,04721,04974,04978,05230	-0.99774	0.00225977
BMSK0009032	-	POS00281	C00157;00564,00590,00591,00592,01100,01110,04723,05231	0.996969	0.003031
BMSK0009054	-	POS00024	C00588;00564,01100,05231	0.99661	0.00339
BMSK0009085	-	POS00281	C00157;00564,00590,00591,00592,01100,01110,04723,05231	-0.998849	0.00115078
BMSK0009114	-	POS00281	C00157;00564,00590,00591,00592,01100,01110,04723,05231	0.996585	0.00341507
BMSK0009118	-	POS00281	C00157;00564,00590,00591,00592,01100,01110,04723,05231	0.99809	0.00191048
BMSK0009124	K01899;00020,00640,01100,01200	POS00282	C00157;00564,00590,00591,00592,01100,01110,04723,05231	-0.999659	0.000341105
BMSK0009179	-	POS00281	C00157;00564,00590,00591,00592,01100,01110,04723,05231	0.997933	0.00206739
BMSK0009192	K20674;04624	POS00282	C00157;00564,00590,00591,00592,01100,01110,04723,05231	-0.999644	0.000355511
BMSK0009206	-	POS00281	C00157;00564,00590,00591,00592,01100,01110,04723,05231	0.997089	0.0029108
BMSK0009235	-	POS00281	C00157;00564,00590,00591,00592,01100,01110,04723,05231	0.995947	0.00405343
BMSK0009245	-	POS00281	C00157;00564,00590,00591,00592,01100,01110,04723,05231	0.999611	0.000389001
BMSK0009261	-	POS00281	C00157;00564,00590,00591,00592,01100,01110,04723,05231	0.996297	0.00370261
BMSK0009277	-	POS00281	C00157;00564,00590,00591,00592,01100,01110,04723,05231	0.996786	0.00321403
BMSK0009479	-	POS00281	C00157;00564,00590,00591,00592,01100,01110,04723,05231	0.995802	0.00419848
BMSK0009546	-	POS00281	C00157;00564,00590,00591,00592,01100,01110,04723,05231	0.995101	0.00489874
BMSK0009557	-	POS00281	C00157;00564,00590,00591,00592,01100,01110,04723,05231	0.995642	0.00435806
BMSK0009596	K00011;00040,00051,00052,00561,00790,01100	POS00330	--	-0.999638	0.000361642
BMSK0009608	-	POS00282	C00157;00564,00590,00591,00592,01100,01110,04723,05231	-0.998114	0.00188609
BMSK0009644	-	POS00281	C00157;00564,00590,00591,00592,01100,01110,04723,05231	0.996898	0.00310224
BMSK0009678	-	POS00282	C00157;00564,00590,00591,00592,01100,01110,04723,05231	-0.999438	0.000562164
BMSK0009719	-	POS00281	C00157;00564,00590,00591,00592,01100,01110,04723,05231	0.99893	0.00106975
BMSK0009743	K17497;00051,00520,01100	POS00281	C00157;00564,00590,00591,00592,01100,01110,04723,05231	0.997442	0.00255792
BMSK0009763	K10352;04270,04530,04810,05132	POS00282	C00157;00564,00590,00591,00592,01100,01110,04723,05231	-0.999763	0.000236649
BMSK0009764	K01092;00562,01100,04070	POS00281	C00157;00564,00590,00591,00592,01100,01110,04723,05231	0.998006	0.00199377
BMSK0009815	K14567;03008	POS00281	C00157;00564,00590,00591,00592,01100,01110,04723,05231	0.995127	0.0048731
BMSK0009841	-	POS00281	C00157;00564,00590,00591,00592,01100,01110,04723,05231	0.995566	0.00443448
BMSK0009891	-	POS00281	C00157;00564,00590,00591,00592,01100,01110,04723,05231	-0.995166	0.00483396
BMSK0009914	K04695;04630,04910,04917,04930	POS00281	C00157;00564,00590,00591,00592,01100,01110,04723,05231	-0.996445	0.0035545
BMSK0009994	-	POS00282	C00157;00564,00590,00591,00592,01100,01110,04723,05231	-0.996598	0.0034024
BMSK0010059	-	POS00056	C00037;00120,00230,00260,00310,00460,00480,00630,00730,00860,00970,01100,01110,01120,01130,01200,01230,02010,04080,04721,04974,04978,05230	-0.999804	0.000195587
BMSK0010064	-	POS00282	C00157;00564,00590,00591,00592,01100,01110,04723,05231	-0.995405	0.00459491
BMSK0010074	K14555;03008	POS00281	C00157;00564,00590,00591,00592,01100,01110,04723,05231	0.998871	0.001129
BMSK0010237	K03103;00010,00562,01100	POS00281	C00157;00564,00590,00591,00592,01100,01110,04723,05231	0.99629	0.00371004
BMSK0010348	-	POS00281	C00157;00564,00590,00591,00592,01100,01110,04723,05231	0.997619	0.00238067
BMSK0010505	K12592;03018	POS00281	C00157;00564,00590,00591,00592,01100,01110,04723,05231	0.995871	0.00412867
BMSK0010558	-	POS00281	C00157;00564,00590,00591,00592,01100,01110,04723,05231	0.999797	0.000203187
BMSK0010605	-	POS00281	C00157;00564,00590,00591,00592,01100,01110,04723,05231	0.995415	0.00458451
BMSK0010613	K00913;00562,01100,04070	POS00281	C00157;00564,00590,00591,00592,01100,01110,04723,05231	0.9965	0.00350027
BMSK0010620	-	POS00281	C00157;00564,00590,00591,00592,01100,01110,04723,05231	0.999511	0.000488523
BMSK0010631	K02734;03050	POS00281	C00157;00564,00590,00591,00592,01100,01110,04723,05231	0.997913	0.00208688
BMSK0010665	-	NEG00060	C00065;00260,00261,00270,00460,00600,00630,00920,00970,01100,01110,01120,01130,01200,01230,02010,04071,04974,04978,05230	0.998332	0.00166781
BMSK0010736	-	POS00281	C00157;00564,00590,00591,00592,01100,01110,04723,05231	0.995681	0.00431856
BMSK0010768	-	POS00281	C00157;00564,00590,00591,00592,01100,01110,04723,05231	0.998713	0.00128653
BMSK0010847	-	POS00282	C00157;00564,00590,00591,00592,01100,01110,04723,05231	-0.999132	0.000868426
BMSK0010857	-	POS00281	C00157;00564,00590,00591,00592,01100,01110,04723,05231	-0.999211	0.000789066
BMSK0010897	K13511;00564	NEG00047	C01933;-	0.998214	0.00178575
BMSK0011042	-	POS00281	C00157;00564,00590,00591,00592,01100,01110,04723,05231	-0.999734	0.000265598
BMSK0011138	-	POS00281	C00157;00564,00590,00591,00592,01100,01110,04723,05231	0.995146	0.0048543
BMSK0011163	-	POS00281	C00157;00564,00590,00591,00592,01100,01110,04723,05231	0.995848	0.00415218
BMSK0011172	-	POS00281	C00157;00564,00590,00591,00592,01100,01110,04723,05231	0.995442	0.00455827
BMSK0011258	K01189;00052,00561,00600,00603,01100,04142	NEG00207	C00794;00051,00052,01100,02010	-0.996313	0.00368677
BMSK0011258	K01189;00052,00561,00600,00603,01100,04142	POS00026	C00152;00250,00460,00970,01100,01110,01230,04974,04978,05230	0.996639	0.00336114
BMSK0011280	K13525;04141,05134	POS00282	C00157;00564,00590,00591,00592,01100,01110,04723,05231	-0.998914	0.00108585
BMSK0011306	K01080;00561,00564,00565,00600,01100,04072,04666,04975,05231	NEG00001	C00511;01120,01220	-0.999221	0.000779416
BMSK0011307	K01080;00561,00564,00565,00600,01100,04072,04666,04975,05231	POS00053	C00388;00340,01100,01110,04080,04664,04721,04750,04971,04974,05310	-0.999477	0.000523048
BMSK0011322	-	POS00281	C00157;00564,00590,00591,00592,01100,01110,04723,05231	-0.998348	0.00165226
BMSK0011507	K00993;00440,00564,00565,01100	NEG00012	C00042;00020,00190,00250,00350,00360,00620,00630,00640,00650,00760,00920,01100,01110,01120,01130,01200,01220,04024,04727,04922,05230	0.99522	0.00478031
BMSK0011507	K00993;00440,00564,00565,01100	POS00042	C00135;00340,00410,00970,01100,01110,01230,02010,04974,05230	0.997075	0.00292528
BMSK0011573	-	POS00282	C00157;00564,00590,00591,00592,01100,01110,04723,05231	-0.999298	0.000702036
BMSK0011636	-	POS00056	C00037;00120,00230,00260,00310,00460,00480,00630,00730,00860,00970,01100,01110,01120,01130,01200,01230,02010,04080,04721,04974,04978,05230	0.995225	0.0047754
BMSK0011721	-	POS00281	C00157;00564,00590,00591,00592,01100,01110,04723,05231	0.997677	0.00232271
BMSK0011790	-	POS00281	C00157;00564,00590,00591,00592,01100,01110,04723,05231	0.997718	0.00228179
BMSK0011859	K18468;04144	POS00281	C00157;00564,00590,00591,00592,01100,01110,04723,05231	-0.997335	0.00266519
BMSK0011895	K07375;04145,04540,05130	POS00282	C00157;00564,00590,00591,00592,01100,01110,04723,05231	-0.996718	0.00328225
BMSK0011951	K12838;03040	POS00282	C00157;00564,00590,00591,00592,01100,01110,04723,05231	-0.998395	0.0016046
BMSK0011959	-	POS00281	C00157;00564,00590,00591,00592,01100,01110,04723,05231	-0.999856	0.000144141
BMSK0011962	-	POS00056	C00037;00120,00230,00260,00310,00460,00480,00630,00730,00860,00970,01100,01110,01120,01130,01200,01230,02010,04080,04721,04974,04978,05230	0.99938	0.000620379
BMSK0012085	-	POS00281	C00157;00564,00590,00591,00592,01100,01110,04723,05231	0.996546	0.00345393
BMSK0012119	-	POS00281	C00157;00564,00590,00591,00592,01100,01110,04723,05231	0.996405	0.00359504
BMSK0012254	K00128;00010,00053,00071,00280,00310,00330,00340,00380,00410,00561,00620,00981,01100	POS00310	C02727;00310	0.99737	0.00263029
BMSK0012299	-	POS00281	C00157;00564,00590,00591,00592,01100,01110,04723,05231	0.998183	0.00181696
BMSK0012351	-	POS00281	C00157;00564,00590,00591,00592,01100,01110,04723,05231	0.999635	0.000365497
BMSK0012369	-	POS00282	C00157;00564,00590,00591,00592,01100,01110,04723,05231	-0.995996	0.00400411
BMSK0012420	K05662;02010	POS00281	C00157;00564,00590,00591,00592,01100,01110,04723,05231	-0.998761	0.00123907
BMSK0012481	K10203;00062,01040,01100,01212	NEG00152	--	0.995208	0.00479246
BMSK0012568	-	POS00281	C00157;00564,00590,00591,00592,01100,01110,04723,05231	0.996527	0.00347338
BMSK0012570	K02577;00534,01100	POS00282	C00157;00564,00590,00591,00592,01100,01110,04723,05231	-0.999964	3.56674e-05
BMSK0012678	K01027;00072,00280,00650	NEG00131	C00089;00052,00500,01100,02010,04742,04973	0.99704	0.00295986
BMSK0012678	K01027;00072,00280,00650	POS00330	--	0.999594	0.000406054
BMSK0012801	K09540;03060,04141	POS00282	C00157;00564,00590,00591,00592,01100,01110,04723,05231	-0.99888	0.00112031
BMSK0012808	K00164;00020,00310,00380,01100,01200	POS00282	C00157;00564,00590,00591,00592,01100,01110,04723,05231	-0.998685	0.00131517
BMSK0012865	-	POS00281	C00157;00564,00590,00591,00592,01100,01110,04723,05231	0.995116	0.00488427
BMSK0013033	-	POS00281	C00157;00564,00590,00591,00592,01100,01110,04723,05231	0.995743	0.00425747
BMSK0013053	-	POS00281	C00157;00564,00590,00591,00592,01100,01110,04723,05231	0.995685	0.00431479
BMSK0013137	-	POS00281	C00157;00564,00590,00591,00592,01100,01110,04723,05231	0.996558	0.00344249
BMSK0013140	-	POS00281	C00157;00564,00590,00591,00592,01100,01110,04723,05231	-0.996133	0.0038669
BMSK0013141	K12657;00330,01100,01230	POS00281	C00157;00564,00590,00591,00592,01100,01110,04723,05231	-0.999307	0.000693359
BMSK0013144	-	POS00281	C00157;00564,00590,00591,00592,01100,01110,04723,05231	0.995012	0.00498793
BMSK0013155	K16860;00564,00565,01100	NEG00152	--	-0.99886	0.00113975
BMSK0013155	K16860;00564,00565,01100	POS00004	--	-0.999222	0.000778115
BMSK0013155	K16860;00564,00565,01100	POS00281	C00157;00564,00590,00591,00592,01100,01110,04723,05231	-0.999661	0.000338888
BMSK0013184	-	POS00281	C00157;00564,00590,00591,00592,01100,01110,04723,05231	0.997111	0.00288939
BMSK0013413	K21013;00981	POS00281	C00157;00564,00590,00591,00592,01100,01110,04723,05231	0.996325	0.00367499
BMSK0013446	-	POS00281	C00157;00564,00590,00591,00592,01100,01110,04723,05231	0.998006	0.00199361
BMSK0013447	K12819;03040	POS00281	C00157;00564,00590,00591,00592,01100,01110,04723,05231	-0.999044	0.000956102
BMSK0013466	-	POS00281	C00157;00564,00590,00591,00592,01100,01110,04723,05231	0.996301	0.00369946
BMSK0013501	K01365;04140,04142,04145,04210,04612,05205,05323,05418	POS00282	C00157;00564,00590,00591,00592,01100,01110,04723,05231	-0.999235	0.000764691
BMSK0013507	-	POS00281	C00157;00564,00590,00591,00592,01100,01110,04723,05231	0.99862	0.00137954
BMSK0013537	-	POS00281	C00157;00564,00590,00591,00592,01100,01110,04723,05231	0.998343	0.00165746
BMSK0013541	K14156;00564,01100,05231	NEG00131	C00089;00052,00500,01100,02010,04742,04973	-0.995495	0.00450483
BMSK0013541	K14156;00564,01100,05231	POS00191	C01888;00260	0.996685	0.00331453
BMSK0013549	-	POS00281	C00157;00564,00590,00591,00592,01100,01110,04723,05231	0.999545	0.000454639
BMSK0013574	K11262;00061,00620,00640,01100,01212,04152,04910,04922	POS00430	C01035;00330,01100	-0.995255	0.0047448
BMSK0013576	K11262;00061,00620,00640,01100,01212,04152,04910,04922	POS00430	C01035;00330,01100	-0.995275	0.004725
BMSK0013600	-	POS00281	C00157;00564,00590,00591,00592,01100,01110,04723,05231	0.997787	0.00221269
BMSK0013602	-	POS00281	C00157;00564,00590,00591,00592,01100,01110,04723,05231	0.999893	0.000106812
BMSK0013747	K03099;01521,01522,04010,04012,04013,04014,04062,04068,04072,04150,04151,04320,04510,04540,04630,04650,04660,04662,04664,04714,04722,04810,04910,04912,04915,04917,04926,05034,05160,05163,05165,05200,05205,05206,05210,05211,05213,05214,05215,05220,05221,05223,05224,05225,05226,05231	POS00282	C00157;00564,00590,00591,00592,01100,01110,04723,05231	-0.996901	0.00309933
BMSK0013821	-	POS00281	C00157;00564,00590,00591,00592,01100,01110,04723,05231	0.995715	0.00428475
BMSK0013851	-	POS00281	C00157;00564,00590,00591,00592,01100,01110,04723,05231	0.995502	0.00449831
BMSK0013855	K15717;00590,01100	NEG00131	C00089;00052,00500,01100,02010,04742,04973	0.998232	0.00176758
BMSK0013864	-	POS00281	C00157;00564,00590,00591,00592,01100,01110,04723,05231	0.995154	0.00484615
BMSK0013865	K00864;00561,01100,03320	NEG00145	--	0.996738	0.00326175
BMSK0014076	-	POS00282	C00157;00564,00590,00591,00592,01100,01110,04723,05231	-0.996736	0.00326354
BMSK0014111	K14406;03015	POS00281	C00157;00564,00590,00591,00592,01100,01110,04723,05231	-0.998976	0.00102396
BMSK0014356	-	POS00281	C00157;00564,00590,00591,00592,01100,01110,04723,05231	0.996026	0.00397389
BMSK0014425	K13506;00561,00564,01100	NEG00034	--	-0.996928	0.00307187
BMSK0014430	-	POS00281	C00157;00564,00590,00591,00592,01100,01110,04723,05231	0.997505	0.00249493
BMSK0014433	-	POS00281	C00157;00564,00590,00591,00592,01100,01110,04723,05231	0.996798	0.00320192
BMSK0014450	K03754;03013	POS00281	C00157;00564,00590,00591,00592,01100,01110,04723,05231	-0.999398	0.000602011
BMSK0014557	-	POS00281	C00157;00564,00590,00591,00592,01100,01110,04723,05231	0.995272	0.00472755
BMSK0014703	K03027;00230,00240,01100,03020,04623,05169	POS00281	C00157;00564,00590,00591,00592,01100,01110,04723,05231	0.995048	0.00495176
BMSK0014865	-	POS00282	C00157;00564,00590,00591,00592,01100,01110,04723,05231	-0.999788	0.00021188
BMSK0014895	K01373;04142,04210	POS00282	C00157;00564,00590,00591,00592,01100,01110,04723,05231	-0.997069	0.00293097
BMSK0014927	-	POS00281	C00157;00564,00590,00591,00592,01100,01110,04723,05231	0.997515	0.00248515
BMSK0014955	-	POS00282	C00157;00564,00590,00591,00592,01100,01110,04723,05231	-0.997692	0.00230756
BMSK0014970	-	POS00056	C00037;00120,00230,00260,00310,00460,00480,00630,00730,00860,00970,01100,01110,01120,01130,01200,01230,02010,04080,04721,04974,04978,05230	-0.997199	0.0028014
BMSK0015080	-	POS00281	C00157;00564,00590,00591,00592,01100,01110,04723,05231	0.999853	0.00014725
BMSK0015238	-	POS00281	C00157;00564,00590,00591,00592,01100,01110,04723,05231	0.99914	0.000860308
BMSK0015262	K00799;00480,00980,00982,00983,01524,04212,05200,05204,05215,05225,05418	POS00281	C00157;00564,00590,00591,00592,01100,01110,04723,05231	0.99576	0.00423951
BMSK0015367	-	POS00281	C00157;00564,00590,00591,00592,01100,01110,04723,05231	0.998875	0.00112511
BMSK0015476	-	POS00282	C00157;00564,00590,00591,00592,01100,01110,04723,05231	-0.996003	0.0039973
BMSK0015538	-	POS00282	C00157;00564,00590,00591,00592,01100,01110,04723,05231	-0.998842	0.00115805
BMSK0015553	K01464;00240,00410,00770,00983,01100	POS00281	C00157;00564,00590,00591,00592,01100,01110,04723,05231	-0.999639	0.000361106
BMSK0015577	-	POS00282	C00157;00564,00590,00591,00592,01100,01110,04723,05231	-0.995496	0.00450415
BMSK0015586	-	POS00012	C00065;00260,00261,00270,00460,00600,00630,00920,00970,01100,01110,01120,01130,01200,01230,02010,04071,04974,04978,05230	0.99812	0.00187989
BMSK0015711	K09542;04141,04213	POS00281	C00157;00564,00590,00591,00592,01100,01110,04723,05231	-0.998759	0.00124127
BMSK0015895	-	POS00281	C00157;00564,00590,00591,00592,01100,01110,04723,05231	0.998128	0.00187168
BMSK0015909	-	POS00281	C00157;00564,00590,00591,00592,01100,01110,04723,05231	0.995737	0.00426252
BMSK0015950	-	POS00281	C00157;00564,00590,00591,00592,01100,01110,04723,05231	-0.996144	0.00385605
BMSK0015959	-	POS00282	C00157;00564,00590,00591,00592,01100,01110,04723,05231	0.998855	0.00114479
BMSK0016012	K00699;00040,00053,00140,00830,00860,00980,00982,00983,01100,04976,05204	NEG00209	C16361;00232,01120	0.995439	0.00456097
BMSK0016043	-	POS00281	C00157;00564,00590,00591,00592,01100,01110,04723,05231	0.996874	0.00312553
MSTRG.10110	-	POS00281	C00157;00564,00590,00591,00592,01100,01110,04723,05231	0.99711	0.00289024
MSTRG.10601	-	POS00281	C00157;00564,00590,00591,00592,01100,01110,04723,05231	0.995582	0.00441838
MSTRG.10653	-	POS00281	C00157;00564,00590,00591,00592,01100,01110,04723,05231	0.999425	0.000575292
MSTRG.11081	-	POS00281	C00157;00564,00590,00591,00592,01100,01110,04723,05231	0.998289	0.00171073
MSTRG.11275	-	POS00281	C00157;00564,00590,00591,00592,01100,01110,04723,05231	0.998022	0.00197835
MSTRG.11738	-	POS00282	C00157;00564,00590,00591,00592,01100,01110,04723,05231	-0.997506	0.0024941
MSTRG.12094	-	POS00281	C00157;00564,00590,00591,00592,01100,01110,04723,05231	0.996454	0.00354612
MSTRG.12525	-	POS00281	C00157;00564,00590,00591,00592,01100,01110,04723,05231	0.995444	0.00455598
MSTRG.13099	-	POS00281	C00157;00564,00590,00591,00592,01100,01110,04723,05231	0.999335	0.000665434
MSTRG.14191	-	POS00281	C00157;00564,00590,00591,00592,01100,01110,04723,05231	0.995132	0.00486787
MSTRG.14273	-	POS00012	C00065;00260,00261,00270,00460,00600,00630,00920,00970,01100,01110,01120,01130,01200,01230,02010,04071,04974,04978,05230	-0.99541	0.00458975
MSTRG.14358	-	POS00281	C00157;00564,00590,00591,00592,01100,01110,04723,05231	0.996598	0.00340219
MSTRG.14443	K04860;04010,04260,04261,04921,05410,05412,05414	POS00281	C00157;00564,00590,00591,00592,01100,01110,04723,05231	-0.998026	0.00197385
MSTRG.14963	-	POS00281	C00157;00564,00590,00591,00592,01100,01110,04723,05231	0.997963	0.00203673
MSTRG.15624	-	POS00266	C00550;00600,01100,04071	0.997453	0.00254726
MSTRG.16509	K01049;00564,04725	NEG00047	C01933;-	0.999699	0.000300675
MSTRG.16770	-	POS00282	C00157;00564,00590,00591,00592,01100,01110,04723,05231	-0.998144	0.00185556
MSTRG.2830	-	POS00281	C00157;00564,00590,00591,00592,01100,01110,04723,05231	0.997564	0.00243629
MSTRG.2988	-	POS00282	C00157;00564,00590,00591,00592,01100,01110,04723,05231	-0.995832	0.00416815
MSTRG.3476	-	POS00281	C00157;00564,00590,00591,00592,01100,01110,04723,05231	0.998874	0.00112606
MSTRG.355	-	POS00281	C00157;00564,00590,00591,00592,01100,01110,04723,05231	0.997889	0.00211096
MSTRG.380	-	POS00282	C00157;00564,00590,00591,00592,01100,01110,04723,05231	-0.999272	0.000727549
MSTRG.463	-	POS00281	C00157;00564,00590,00591,00592,01100,01110,04723,05231	0.998116	0.00188404
MSTRG.4709	-	POS00281	C00157;00564,00590,00591,00592,01100,01110,04723,05231	0.999657	0.000342631
MSTRG.5003	-	POS00281	C00157;00564,00590,00591,00592,01100,01110,04723,05231	0.996615	0.00338522
MSTRG.5222	-	POS00281	C00157;00564,00590,00591,00592,01100,01110,04723,05231	-0.995305	0.00469524
MSTRG.5863	K17455;05206	POS00281	C00157;00564,00590,00591,00592,01100,01110,04723,05231	-0.999991	8.82553e-06
MSTRG.5887	K10352;04270,04530,04810,05132	POS00282	C00157;00564,00590,00591,00592,01100,01110,04723,05231	-0.996425	0.00357472
MSTRG.662	-	NEG00060	C00065;00260,00261,00270,00460,00600,00630,00920,00970,01100,01110,01120,01130,01200,01230,02010,04071,04974,04978,05230	0.997967	0.00203331
MSTRG.6986	-	POS00282	C00157;00564,00590,00591,00592,01100,01110,04723,05231	-0.995858	0.00414247
MSTRG.7144	-	POS00282	C00157;00564,00590,00591,00592,01100,01110,04723,05231	0.999857	0.000143239
MSTRG.7649	-	POS00282	C00157;00564,00590,00591,00592,01100,01110,04723,05231	-0.998115	0.0018848
MSTRG.821	-	POS00281	C00157;00564,00590,00591,00592,01100,01110,04723,05231	0.996621	0.00337881
MSTRG.8535	K06101;00310	POS00281	C00157;00564,00590,00591,00592,01100,01110,04723,05231	0.9986	0.00139999
MSTRG.8580	-	POS00281	C00157;00564,00590,00591,00592,01100,01110,04723,05231	0.996625	0.00337467
MSTRG.886	-	POS00281	C00157;00564,00590,00591,00592,01100,01110,04723,05231	0.997034	0.00296591
