# Supplementary material for: Global Metabolic Profiling of Baculovirus Infection in Silkworm Hemolymph Shows the Importance of Amino-Acid Metabolism
Source: Viruses. 2021 May 6;13(5):841. doi: 10.3390/v13050841 (PMC8148188; doi:10.3390/v13050841)
Supplement: Supplementary file 1 [file viruses-13-00841-s001.zip › Supplementary Data Sheet S4.xlsx]

## Sheet: glycolysis and TCA
1 dpi
Metabolites involved in glycolysis and TCA cycle
index	NC-1d-1	NC-1d-2	NC-1d-3	NC-1d-4	NC-1d-5	NPV-1d-1	NPV-1d-2	NPV-1d-3	NPV-1d-4	NPV-1d-5	NPV-1d-6	control_mean	case_mean	log2_FC(case_mean/control_mean)	Pvalue	fdr	vip	MS2 name	MS2 score	MS1 name	MS1 ppm	formula	CAS	molecular weight	rt	mz	SuperClass	type	-	C_ID	Pathway	KEGG_B_class	KEGG_A_class
NEG00022	4.37377e+08	7.14878e+08	4.98276e+08	4.66686e+08	4.4613e+08	6.62018e+08	6.5048e+08	6.10915e+08	5.78804e+08	6.02089e+08	6.31048e+08	5.12669e+08	6.22559e+08	0.280181	0.0504194	0.110292	1.73666	Malic acid	0.996918			-	-	-	489.668	133.014	Organic acids and derivatives	forward	Hydroxy acids and derivatives	-	-	-	-
NEG00197	6.38619e+07	5.23264e+07	6.30466e+07	1.55976e+07	1.1278e+07	1.4155e+07	1.15176e+07	4.85763e+07	1.07084e+07	4.95558e+07	1.43649e+07	4.12221e+07	2.4813e+07	-0.732321	0.253489	0.377537	0.582189	L-Malic acid	0.531336			-	-	-	372.438	133.014	Organic acids and derivatives	forward	Hydroxy acids and derivatives	C00149	ko01100//Metabolic pathways;ko01110//Biosynthesis of secondary metabolites;ko01120//Microbial metabolism in diverse environments;ko01130//Biosynthesis of antibiotics;ko05230//Central carbon metabolism in cancer;ko01200//Carbon metabolism;ko00630//Glyoxylate and dicarboxylate metabolism;ko04922//Glucagon signaling pathway;ko00020//Citrate cycle (TCA cycle);ko00620//Pyruvate metabolism;ko04742//Tas…	Cancers;Carbohydrate metabolism;Endocrine system;Excretory system;Global and overview maps;Sensory system	Human Diseases;Metabolism;Organismal Systems
NEG00124	3.67086e+07	5.25306e+07	3.91459e+07	5.59705e+07	5.83505e+07	4.51441e+07	4.67535e+07	4.4449e+07	4.99554e+07	5.95801e+07	4.89016e+07	4.85412e+07	4.91306e+07	0.0174123	0.903558	0.930133	0.0984822	Isocitric acid	0.89181			C6H8O7	1637-73-6	192.027	468.988	173.009	Organic acids and derivatives	forward	Carboxylic acids and derivatives	C00311	ko01100//Metabolic pathways;ko01110//Biosynthesis of secondary metabolites;ko01120//Microbial metabolism in diverse environments;ko01130//Biosynthesis of antibiotics;ko01230//Biosynthesis of amino acids;ko05230//Central carbon metabolism in cancer;ko01210//2-Oxocarboxylic acid metabolism;ko01200//Carbon metabolism;ko00630//Glyoxylate and dicarboxylate metabolism;ko04922//Glucagon signaling pathwa…	Cancers;Carbohydrate metabolism;Endocrine system;Global and overview maps	Human Diseases;Metabolism;Organismal Systems
NEG00018	1.23203e+09	1.66661e+09	1.35919e+09	1.47998e+09	1.43135e+09	1.74843e+09	1.68511e+09	1.62153e+09	1.8523e+09	1.54093e+09	1.67976e+09	1.43383e+09	1.68801e+09	0.235447	0.0116566	0.0344774	2.938	Citric acid	0.998171			C6H8O7	77-92-9	192.027	469.152	191.02	Organic acids and derivatives	forward	Carboxylic acids and derivatives	C00158	ko01100//Metabolic pathways;ko01110//Biosynthesis of secondary metabolites;ko01120//Microbial metabolism in diverse environments;ko01130//Biosynthesis of antibiotics;ko01230//Biosynthesis of amino acids;ko05230//Central carbon metabolism in cancer;ko01210//2-Oxocarboxylic acid metabolism;ko01200//Carbon metabolism;ko00630//Glyoxylate and dicarboxylate metabolism;ko00250//Alanine, aspartate and gl…	Amino acid metabolism;Cancers;Carbohydrate metabolism;Endocrine system;Global and overview maps;Sensory system	Human Diseases;Metabolism;Organismal Systems
NEG00210	10882492	11959355	12127153	11220932	11020247	13783237	13508236	15075016	11447734	14944815	13989961	11442036	13791500	0.269436	0.004878	0.019329	0.273239	Glucose 6-phosphate	0.378595			-	-	-	168.166	259.022	Organic oxygen compounds	forward	Organooxygen compounds	C00092	ko01100//Metabolic pathways;ko01130//Biosynthesis of antibiotics;ko05230//Central carbon metabolism in cancer;ko04917//Prolactin signaling pathway;ko04973//Carbohydrate digestion and absorption;ko04931//Insulin resistance;ko00500//Starch and sucrose metabolism;ko04911//Insulin secretion;ko00524//Neomycin, kanamycin and gentamicin biosynthesis;ko00562//Inositol phosphate metabolism;ko04918//Thyroi…	Biosynthesis of other secondary metabolites;Cancers;Carbohydrate metabolism;Digestive system;Endocrine and metabolic diseases;Endocrine system;Global and overview maps	Human Diseases;Metabolism;Organismal Systems
Glucose transporter-related genes
id	NC-1d_count	BmNPV-1d_count	NC-1d_fpkm	BmNPV-1d_fpkm	NC-1d_mean	BmNPV-1d_mean	log2(fc)	PValue	FDR	Symbol	Description	KEGG_A_class	KEGG_B_class	Pathway	K_ID	GO Component	GO Function	GO Process
BMSK0000088	5	1	0.16	0.05	0.16	0.05	-1.67807	0.375062	0.621147	Glut1	glucose transporter type 1-like	Human Diseases;Human Diseases;Organismal Systems;Human Diseases;Organismal Systems;Organismal Systems;Organismal Systems;Environmental Information Processing;Human Diseases;Human Diseases;Organismal Systems	Cancers;Infectious diseases;Endocrine system;Endocrine and metabolic diseases;Digestive system;Endocrine system;Endocrine system;Signal transduction;Cancers;Cancers;Endocrine system	ko05200//Pathways in cancer;ko05166//HTLV-I infection;ko04919//Thyroid hormone signaling pathway;ko04931//Insulin resistance;ko04976//Bile secretion;ko04911//Insulin secretion;ko04922//Glucagon signaling pathway;ko04066//HIF-1 signaling pathway;ko05211//Renal cell carcinoma;ko05230//Central carbon metabolism in cancer;ko04920//Adipocytokine signaling pathway	K07299;K07299;K07299;K07299;K07299;K07299;K07299;K07299;K07299;K07299;K07299	GO:0016021//integral component of membrane	GO:0022857//transmembrane transporter activity	GO:0008643//carbohydrate transport;GO:0042593//glucose homeostasis;GO:0090277//positive regulation of peptide hormone secretion
BMSK0001222	95	88	1.21	1.66	1.21	1.66	0.456176	0.0390616	0.119797	Glut1	XP 021203746.1 glucose transporter type 1 isoform X2	Human Diseases;Human Diseases;Organismal Systems;Human Diseases;Organismal Systems;Organismal Systems;Organismal Systems;Environmental Information Processing;Human Diseases;Human Diseases;Organismal Systems	Cancers;Infectious diseases;Endocrine system;Endocrine and metabolic diseases;Digestive system;Endocrine system;Endocrine system;Signal transduction;Cancers;Cancers;Endocrine system	ko05200//Pathways in cancer;ko05166//HTLV-I infection;ko04919//Thyroid hormone signaling pathway;ko04931//Insulin resistance;ko04976//Bile secretion;ko04911//Insulin secretion;ko04922//Glucagon signaling pathway;ko04066//HIF-1 signaling pathway;ko05211//Renal cell carcinoma;ko05230//Central carbon metabolism in cancer;ko04920//Adipocytokine signaling pathway	K07299;K07299;K07299;K07299;K07299;K07299;K07299;K07299;K07299;K07299;K07299	GO:0016021//integral component of membrane	GO:0022857//transmembrane transporter activity	GO:0008643//carbohydrate transport;GO:0042593//glucose homeostasis;GO:0090277//positive regulation of peptide hormone secretion
BMSK0003530	147	138	2.09	2.91	2.09	2.91	0.477516	0.00789874	0.0330133	Glut1	glucose transporter type 1-like isoform X1 [Amyelois transitella]	Human Diseases;Human Diseases;Organismal Systems;Human Diseases;Organismal Systems;Organismal Systems;Organismal Systems;Environmental Information Processing;Human Diseases;Human Diseases;Organismal Systems	Cancers;Infectious diseases;Endocrine system;Endocrine and metabolic diseases;Digestive system;Endocrine system;Endocrine system;Signal transduction;Cancers;Cancers;Endocrine system	ko05200//Pathways in cancer;ko05166//HTLV-I infection;ko04919//Thyroid hormone signaling pathway;ko04931//Insulin resistance;ko04976//Bile secretion;ko04911//Insulin secretion;ko04922//Glucagon signaling pathway;ko04066//HIF-1 signaling pathway;ko05211//Renal cell carcinoma;ko05230//Central carbon metabolism in cancer;ko04920//Adipocytokine signaling pathway	K07299;K07299;K07299;K07299;K07299;K07299;K07299;K07299;K07299;K07299;K07299	GO:0016021//integral component of membrane	GO:0022857//transmembrane transporter activity	GO:0008643//carbohydrate transport;GO:0042593//glucose homeostasis;GO:0090277//positive regulation of peptide hormone secretion
BMSK0005313	604	387	8.12	7.72	8.12	7.72	-0.0728789	0.470805	0.725982	Slc2a3	solute carrier family 2, facilitated glucose transporter member 1	-	-	-	-	GO:0005737//cytoplasm;GO:0005886//plasma membrane;GO:0005887//integral component of plasma membrane;GO:0005901//caveola;GO:0016021//integral component of membrane;GO:0030672//synaptic vesicle membrane;GO:0042995//cell projection;GO:0043204//perikaryon	GO:0005355//glucose transmembrane transporter activity;GO:0005536//glucose binding;GO:0015145//monosaccharide transmembrane transporter activity;GO:0016936//galactoside binding;GO:0019900//kinase binding;GO:0033222//xylose binding;GO:0033300//dehydroascorbic acid transporter activity;GO:0055056//D-glucose transmembrane transporter activity	GO:0009749//response to glucose;GO:0015749//monosaccharide transport;GO:0021987//cerebral cortex development;GO:0043066//negative regulation of apoptotic process;GO:0046323//glucose import;GO:0070837//dehydroascorbic acid transport;GO:1904016//response to Thyroglobulin triiodothyronine;GO:1904659//glucose transmembrane transport
BMSK0006007	26	52	0.65	1.93	0.65	1.93	1.57009	5.89714e-06	5.53851e-05	SLC2A3	glucose transporter	Human Diseases;Human Diseases;Organismal Systems;Human Diseases;Organismal Systems;Organismal Systems;Organismal Systems;Environmental Information Processing;Human Diseases;Human Diseases;Organismal Systems	Cancers;Infectious diseases;Endocrine system;Endocrine and metabolic diseases;Digestive system;Endocrine system;Endocrine system;Signal transduction;Cancers;Cancers;Endocrine system	ko05200//Pathways in cancer;ko05166//HTLV-I infection;ko04919//Thyroid hormone signaling pathway;ko04931//Insulin resistance;ko04976//Bile secretion;ko04911//Insulin secretion;ko04922//Glucagon signaling pathway;ko04066//HIF-1 signaling pathway;ko05211//Renal cell carcinoma;ko05230//Central carbon metabolism in cancer;ko04920//Adipocytokine signaling pathway	K07299;K07299;K07299;K07299;K07299;K07299;K07299;K07299;K07299;K07299;K07299	GO:0002080//acrosomal membrane;GO:0005887//integral component of plasma membrane;GO:0016021//integral component of membrane;GO:0042995//cell projection;GO:0043204//perikaryon	GO:0005355//glucose transmembrane transporter activity;GO:0005536//glucose binding;GO:0033300//dehydroascorbic acid transporter activity;GO:0055056//D-glucose transmembrane transporter activity	GO:1904659//glucose transmembrane transport
BMSK0011404	0	3	0	0.18	0.001	0.18	7.49185	0.250037	0.466712	Slc2a8	solute carrier family 2, facilitated glucose transporter member 6-like	-	-	-	-	GO:0005887//integral component of plasma membrane;GO:0008021//synaptic vesicle;GO:0030659//cytoplasmic vesicle membrane	GO:0005351//sugar:proton symporter activity;GO:0005355//glucose transmembrane transporter activity;GO:0005536//glucose binding	GO:0001666//response to hypoxia;GO:0007141//male meiosis I;GO:0008286//insulin receptor signaling pathway
BMSK0011573	498	373	6.08	6.75	6.08	6.75	0.150816	0.141507	0.31721	Tret1-2	solute carrier family 2, facilitated glucose transporter member 8-like isoform X1 [Papilio xuthus]	-	-	-	-	GO:0005886//plasma membrane;GO:0005887//integral component of plasma membrane;GO:0016020//membrane	GO:0005351//sugar:proton symporter activity	GO:0015771//trehalose transport
3 dpi
Metabolites involved in glycolysis and TCA cycle
index	NC-3d-1	NC-3d-2	NC-3d-3	NC-3d-4	NC-3d-5	NC-3d-6	NPV-3d-1	NPV-3d-2	NPV-3d-3	NPV-3d-4	NPV-3d-5	NPV-3d-6	control_mean	case_mean	log2_FC(case_mean/control_mean)	Pvalue	fdr	vip	MS2 name	MS2 score	MS1 name	MS1 ppm	formula	CAS	molecular weight	rt	mz	SuperClass	type	-	C_ID	Pathway	KEGG_B_class	KEGG_A_class
NEG00022	3.38406e+08	2.5359e+08	4.27791e+08	5.39151e+08	2.92134e+08	2.29321e+08	4.71824e+08	1.30185e+08	2.747e+08	1.34345e+08	1.3587e+08	2.8127e+08	3.46732e+08	2.38032e+08	-0.542665	0.167235	0.247319	1.51143	Malic acid	0.996918			-	-	-	489.668	133.014	Organic acids and derivatives	forward	Hydroxy acids and derivatives	-	-	-	-
NEG00197	1.12231e+07	1.21681e+07	9.76617e+06	1.04853e+07	1.19002e+07	1.06529e+07	4.2903e+07	4.34612e+07	1.06385e+07	1.10695e+07	1.25128e+07	4.74309e+07	1.10326e+07	2.80026e+07	1.34379	0.0462564	0.0883076	0.677962	L-Malic acid	0.531336			-	-	-	372.438	133.014	Organic acids and derivatives	forward	Hydroxy acids and derivatives	C00149	ko01100//Metabolic pathways;ko01110//Biosynthesis of secondary metabolites;ko01120//Microbial metabolism in diverse environments;ko01130//Biosynthesis of antibiotics;ko05230//Central carbon metabolism in cancer;ko01200//Carbon metabolism;ko00630//Glyoxylate and dicarboxylate metabolism;ko04922//Glucagon signaling pathway;ko00020//Citrate cycle (TCA cycle);ko00620//Pyruvate metabolism;ko04742//Tas…	Cancers;Carbohydrate metabolism;Endocrine system;Excretory system;Global and overview maps;Sensory system	Human Diseases;Metabolism;Organismal Systems
NEG00124	4.80674e+07	4.68198e+07	4.95231e+07	4.87036e+07	6.90263e+07	5.50342e+07	5.01931e+07	6.30076e+07	4.68765e+07	5.59215e+07	5.24246e+07	5.59351e+07	5.28624e+07	5.40597e+07	0.0323124	0.777492	0.882558	0.0815398	Isocitric acid	0.89181			C6H8O7	1637-73-6	192.027	468.988	173.009	Organic acids and derivatives	forward	Carboxylic acids and derivatives	C00311	ko01100//Metabolic pathways;ko01110//Biosynthesis of secondary metabolites;ko01120//Microbial metabolism in diverse environments;ko01130//Biosynthesis of antibiotics;ko01230//Biosynthesis of amino acids;ko05230//Central carbon metabolism in cancer;ko01210//2-Oxocarboxylic acid metabolism;ko01200//Carbon metabolism;ko00630//Glyoxylate and dicarboxylate metabolism;ko04922//Glucagon signaling pathwa…	Cancers;Carbohydrate metabolism;Endocrine system;Global and overview maps	Human Diseases;Metabolism;Organismal Systems
NEG00018	1.84309e+09	1.79377e+09	1.74311e+09	1.61712e+09	1.73714e+09	2.12463e+09	1.83296e+09	1.77037e+09	1.74706e+09	1.98645e+09	2.02388e+09	2.09849e+09	1.80981e+09	1.90987e+09	0.0776354	0.302051	0.406608	1.14291	Citric acid	0.998171			C6H8O7	77-92-9	192.027	469.152	191.02	Organic acids and derivatives	forward	Carboxylic acids and derivatives	C00158	ko01100//Metabolic pathways;ko01110//Biosynthesis of secondary metabolites;ko01120//Microbial metabolism in diverse environments;ko01130//Biosynthesis of antibiotics;ko01230//Biosynthesis of amino acids;ko05230//Central carbon metabolism in cancer;ko01210//2-Oxocarboxylic acid metabolism;ko01200//Carbon metabolism;ko00630//Glyoxylate and dicarboxylate metabolism;ko00250//Alanine, aspartate and gl…	Amino acid metabolism;Cancers;Carbohydrate metabolism;Endocrine system;Global and overview maps;Sensory system	Human Diseases;Metabolism;Organismal Systems
NEG00012	1680000000	1580000000	1410000000	1630000000	1620000000	1490000000	1740000000	1660000000	1750000000	1790000000	1870000000	1940000000	1570000000	1790000000	0.191699	0.003183	0.008681	2.73059	Succinic acid	0.999022			-	-	-	382.221	117.019	Organic acids and derivatives	forward	Carboxylic acids and derivatives	C00042	ko01100//Metabolic pathways;ko01110//Biosynthesis of secondary metabolites;ko01120//Microbial metabolism in diverse environments;ko01130//Biosynthesis of antibiotics;ko05230//Central carbon metabolism in cancer;ko01200//Carbon metabolism;ko00630//Glyoxylate and dicarboxylate metabolism;ko00350//Tyrosine metabolism;ko00760//Nicotinate and nicotinamide metabolism;ko00360//Phenylalanine metabolism;k…	Amino acid metabolism;Cancers;Carbohydrate metabolism;Endocrine system;Energy metabolism;Global and overview maps;Metabolism of cofactors and vitamins;Nervous system;Signal transduction	Environmental Information Processing;Human Diseases;Metabolism;Organismal Systems
NEG00210	1.68601e+07	6.67569e+06	1.39175e+07	7.11476e+06	1.11449e+07	1.24422e+07	7.74475e+06	6.79911e+06	6.58224e+06	1.12085e+07	8.54147e+06	7.087e+06	1.13592e+07	7.99384e+06	-0.506899	0.0848824	0.142602	0.294695	Glucose 6-phosphate	0.378595			-	-	-	168.166	259.022	Organic oxygen compounds	forward	Organooxygen compounds	C00092	ko01100//Metabolic pathways;ko01130//Biosynthesis of antibiotics;ko05230//Central carbon metabolism in cancer;ko04917//Prolactin signaling pathway;ko04973//Carbohydrate digestion and absorption;ko04931//Insulin resistance;ko00500//Starch and sucrose metabolism;ko04911//Insulin secretion;ko00524//Neomycin, kanamycin and gentamicin biosynthesis;ko00562//Inositol phosphate metabolism;ko04918//Thyroi…	Biosynthesis of other secondary metabolites;Cancers;Carbohydrate metabolism;Digestive system;Endocrine and metabolic diseases;Endocrine system;Global and overview maps	Human Diseases;Metabolism;Organismal Systems
Glucose transporter-related genes
id	NC-3d_count	BmNPV-3d_count	NC-3d_fpkm	BmNPV-3d_fpkm	NC-3d_mean	BmNPV-3d_mean	log2(fc)	PValue	FDR	Symbol	Description	KEGG_A_class	KEGG_B_class	Pathway	K_ID	GO Component	GO Function	GO Process
BMSK0000088	0	0	0	0	0.001	0.001	0	1	1	Glut1	glucose transporter type 1-like	Human Diseases;Human Diseases;Organismal Systems;Human Diseases;Organismal Systems;Organismal Systems;Organismal Systems;Environmental Information Processing;Human Diseases;Human Diseases;Organismal Systems	Cancers;Infectious diseases;Endocrine system;Endocrine and metabolic diseases;Digestive system;Endocrine system;Endocrine system;Signal transduction;Cancers;Cancers;Endocrine system	ko05200//Pathways in cancer;ko05166//HTLV-I infection;ko04919//Thyroid hormone signaling pathway;ko04931//Insulin resistance;ko04976//Bile secretion;ko04911//Insulin secretion;ko04922//Glucagon signaling pathway;ko04066//HIF-1 signaling pathway;ko05211//Renal cell carcinoma;ko05230//Central carbon metabolism in cancer;ko04920//Adipocytokine signaling pathway	K07299;K07299;K07299;K07299;K07299;K07299;K07299;K07299;K07299;K07299;K07299	GO:0016021//integral component of membrane	GO:0022857//transmembrane transporter activity	GO:0008643//carbohydrate transport;GO:0042593//glucose homeostasis;GO:0090277//positive regulation of peptide hormone secretion
BMSK0001222	66	8	0.95	1.04	0.95	1.04	0.130584	1	1	Glut1	XP 021203746.1 glucose transporter type 1 isoform X2	Human Diseases;Human Diseases;Organismal Systems;Human Diseases;Organismal Systems;Organismal Systems;Organismal Systems;Environmental Information Processing;Human Diseases;Human Diseases;Organismal Systems	Cancers;Infectious diseases;Endocrine system;Endocrine and metabolic diseases;Digestive system;Endocrine system;Endocrine system;Signal transduction;Cancers;Cancers;Endocrine system	ko05200//Pathways in cancer;ko05166//HTLV-I infection;ko04919//Thyroid hormone signaling pathway;ko04931//Insulin resistance;ko04976//Bile secretion;ko04911//Insulin secretion;ko04922//Glucagon signaling pathway;ko04066//HIF-1 signaling pathway;ko05211//Renal cell carcinoma;ko05230//Central carbon metabolism in cancer;ko04920//Adipocytokine signaling pathway	K07299;K07299;K07299;K07299;K07299;K07299;K07299;K07299;K07299;K07299;K07299	GO:0016021//integral component of membrane	GO:0022857//transmembrane transporter activity	GO:0008643//carbohydrate transport;GO:0042593//glucose homeostasis;GO:0090277//positive regulation of peptide hormone secretion
BMSK0003530	137	30	2.2	4.37	2.2	4.37	0.99013	0.00650116	0.0163793	Glut1	glucose transporter type 1-like isoform X1 [Amyelois transitella]	Human Diseases;Human Diseases;Organismal Systems;Human Diseases;Organismal Systems;Organismal Systems;Organismal Systems;Environmental Information Processing;Human Diseases;Human Diseases;Organismal Systems	Cancers;Infectious diseases;Endocrine system;Endocrine and metabolic diseases;Digestive system;Endocrine system;Endocrine system;Signal transduction;Cancers;Cancers;Endocrine system	ko05200//Pathways in cancer;ko05166//HTLV-I infection;ko04919//Thyroid hormone signaling pathway;ko04931//Insulin resistance;ko04976//Bile secretion;ko04911//Insulin secretion;ko04922//Glucagon signaling pathway;ko04066//HIF-1 signaling pathway;ko05211//Renal cell carcinoma;ko05230//Central carbon metabolism in cancer;ko04920//Adipocytokine signaling pathway	K07299;K07299;K07299;K07299;K07299;K07299;K07299;K07299;K07299;K07299;K07299	GO:0016021//integral component of membrane	GO:0022857//transmembrane transporter activity	GO:0008643//carbohydrate transport;GO:0042593//glucose homeostasis;GO:0090277//positive regulation of peptide hormone secretion
BMSK0005313	390	45	5.91	6.19	5.91	6.19	0.0667813	0.853951	0.988122	Slc2a3	solute carrier family 2, facilitated glucose transporter member 1	-	-	-	-	GO:0005737//cytoplasm;GO:0005886//plasma membrane;GO:0005887//integral component of plasma membrane;GO:0005901//caveola;GO:0016021//integral component of membrane;GO:0030672//synaptic vesicle membrane;GO:0042995//cell projection;GO:0043204//perikaryon	GO:0005355//glucose transmembrane transporter activity;GO:0005536//glucose binding;GO:0015145//monosaccharide transmembrane transporter activity;GO:0016936//galactoside binding;GO:0019900//kinase binding;GO:0033222//xylose binding;GO:0033300//dehydroascorbic acid transporter activity;GO:0055056//D-glucose transmembrane transporter activity	GO:0009749//response to glucose;GO:0015749//monosaccharide transport;GO:0021987//cerebral cortex development;GO:0043066//negative regulation of apoptotic process;GO:0046323//glucose import;GO:0070837//dehydroascorbic acid transport;GO:1904016//response to Thyroglobulin triiodothyronine;GO:1904659//glucose transmembrane transport
BMSK0006007	8	1	0.23	0.26	0.23	0.26	0.176878	1	1	SLC2A3	glucose transporter	Human Diseases;Human Diseases;Organismal Systems;Human Diseases;Organismal Systems;Organismal Systems;Organismal Systems;Environmental Information Processing;Human Diseases;Human Diseases;Organismal Systems	Cancers;Infectious diseases;Endocrine system;Endocrine and metabolic diseases;Digestive system;Endocrine system;Endocrine system;Signal transduction;Cancers;Cancers;Endocrine system	ko05200//Pathways in cancer;ko05166//HTLV-I infection;ko04919//Thyroid hormone signaling pathway;ko04931//Insulin resistance;ko04976//Bile secretion;ko04911//Insulin secretion;ko04922//Glucagon signaling pathway;ko04066//HIF-1 signaling pathway;ko05211//Renal cell carcinoma;ko05230//Central carbon metabolism in cancer;ko04920//Adipocytokine signaling pathway	K07299;K07299;K07299;K07299;K07299;K07299;K07299;K07299;K07299;K07299;K07299	GO:0002080//acrosomal membrane;GO:0005887//integral component of plasma membrane;GO:0016021//integral component of membrane;GO:0042995//cell projection;GO:0043204//perikaryon	GO:0005355//glucose transmembrane transporter activity;GO:0005536//glucose binding;GO:0033300//dehydroascorbic acid transporter activity;GO:0055056//D-glucose transmembrane transporter activity	GO:1904659//glucose transmembrane transport
BMSK0011404	3	1	0.14	0.41	0.14	0.41	1.5502	1	1	Slc2a8	solute carrier family 2, facilitated glucose transporter member 6-like	-	-	-	-	GO:0005887//integral component of plasma membrane;GO:0008021//synaptic vesicle;GO:0030659//cytoplasmic vesicle membrane	GO:0005351//sugar:proton symporter activity;GO:0005355//glucose transmembrane transporter activity;GO:0005536//glucose binding	GO:0001666//response to hypoxia;GO:0007141//male meiosis I;GO:0008286//insulin receptor signaling pathway
BMSK0011573	344	25	4.73	3.12	4.73	3.12	-0.600294	0.0719396	0.134507	Tret1-2	solute carrier family 2, facilitated glucose transporter member 8-like isoform X1 [Papilio xuthus]	-	-	-	-	GO:0005886//plasma membrane;GO:0005887//integral component of plasma membrane;GO:0016020//membrane	GO:0005351//sugar:proton symporter activity	GO:0015771//trehalose transport

## Sheet: glutamine metabolism
1 dpi
Metabolites involved in glutamine metabolism
index	NC-1d-1	NC-1d-2	NC-1d-3	NC-1d-4	NC-1d-5	NPV-1d-1	NPV-1d-2	NPV-1d-3	NPV-1d-4	NPV-1d-5	NPV-1d-6	control_mean	case_mean	log2_FC(case_mean/control_mean)	Pvalue	fdr	vip	MS2 name	MS2 score	formula	CAS	molecular weight	rt	mz	SuperClass	type	-	C_ID	Pathway	KEGG_B_class	KEGG_A_class
NEG00181	1.18723e+07	7.69471e+06	3.16898e+06	1.65685e+07	4.42898e+06	8.00998e+07	5.0778e+07	2.91076e+07	4.18489e+07	2.58495e+07	6.38317e+07	8.7467e+06	4.85859e+07	2.47373	0.00259387	0.0123798	1.1925	N-Acetyl-L-aspartic acid	0.633103	-	-	-	314.41	174.041	Organic acids and derivatives	forward	Carboxylic acids and derivatives	C01042	ko01100//Metabolic pathways;ko00250//Alanine, aspartate and glutamate metabolism	Amino acid metabolism;Global and overview maps	Metabolism
NEG00060	2.1893e+08	2.43978e+08	2.21233e+08	1.92911e+08	2.02202e+08	1.96058e+08	1.83255e+08	1.75315e+08	1.72519e+08	1.52044e+08	1.93169e+08	2.15851e+08	1.78727e+08	-0.272279	0.00721616	0.0242908	1.13274	L-Serine	0.980904	C3H7NO3	56-45-1	105.043	373.733	104.035	Organic acids and derivatives	forward	Carboxylic acids and derivatives	C00065	ko01100//Metabolic pathways;ko01110//Biosynthesis of secondary metabolites;ko01120//Microbial metabolism in diverse environments;ko01130//Biosynthesis of antibiotics;ko01230//Biosynthesis of amino acids;ko02010//ABC transporters;ko04974//Protein digestion and absorption;ko05230//Central carbon metabolism in cancer;ko00970//Aminoacyl-tRNA biosynthesis;ko00260//Glycine, serine and threonine metabol…	Amino acid metabolism;Biosynthesis of other secondary metabolites;Cancers;Carbohydrate metabolism;Digestive system;Energy metabolism;Global and overview maps;Lipid metabolism;Membrane transport;Metabolism of other amino acids;Signal transduction;Translation	Environmental Information Processing;Genetic Information Processing;Human Diseases;Metabolism;Organismal Systems
NEG00093	3.09397e+08	4.29611e+08	3.3042e+08	3.18221e+08	3.52946e+08	2.95281e+08	2.63845e+08	2.64916e+08	2.55289e+08	2.41878e+08	2.68713e+08	3.48119e+08	2.64987e+08	-0.393659	0.00341004	0.0146144	1.69313	4-Acetamidobutanoic acid	0.952608	-	-	-	352.657	144.067	Organic acids and derivatives	forward	Carboxylic acids and derivatives	C02946	ko01100//Metabolic pathways;ko00330//Arginine and proline metabolism	Amino acid metabolism;Global and overview maps	Metabolism
NEG00017	8.68397e+08	1.0078e+09	9.18826e+08	9.3086e+08	9.31449e+08	8.54253e+08	7.619e+08	7.52696e+08	7.23381e+08	5.86994e+08	7.63994e+08	9.31466e+08	7.40536e+08	-0.330933	0.00192987	0.0115792	2.68111	2,6-diaminohexanoic acid	0.998676	-	-	-	520.906	145.098	Organic acids and derivatives	forward	Carboxylic acids and derivatives	C00047	ko01100//Metabolic pathways;ko01110//Biosynthesis of secondary metabolites;ko01120//Microbial metabolism in diverse environments;ko01130//Biosynthesis of antibiotics;ko01230//Biosynthesis of amino acids;ko02010//ABC transporters;ko04974//Protein digestion and absorption;ko00970//Aminoacyl-tRNA biosynthesis;ko01210//2-Oxocarboxylic acid metabolism;ko00310//Lysine degradation;ko00300//Lysine biosyn…	Amino acid metabolism;Digestive system;Global and overview maps;Membrane transport;Metabolism of cofactors and vitamins;Translation	Environmental Information Processing;Genetic Information Processing;Metabolism;Organismal Systems
NEG00056	6.46035e+07	5.17519e+07	7.3926e+07	5.24206e+07	5.70214e+07	3.64052e+07	2.75669e+07	2.88024e+07	2.69152e+07	2.68198e+07	2.66642e+07	5.99447e+07	2.88623e+07	-1.05445	3.66715e-05	0.000700093	1.13617	L-Leucine	0.98365	C6H13NO2	61-90-5	131.095	339.145	130.087	Organic acids and derivatives	forward	Carboxylic acids and derivatives	C00123	ko01100//Metabolic pathways;ko01110//Biosynthesis of secondary metabolites;ko01230//Biosynthesis of amino acids;ko02010//ABC transporters;ko04974//Protein digestion and absorption;ko05230//Central carbon metabolism in cancer;ko00970//Aminoacyl-tRNA biosynthesis;ko01210//2-Oxocarboxylic acid metabolism;ko04978//Mineral absorption;ko00290//Valine, leucine and isoleucine biosynthesis;ko00280//Valine…	Amino acid metabolism;Cancers;Digestive system;Global and overview maps;Membrane transport;Signal transduction;Translation	Environmental Information Processing;Genetic Information Processing;Human Diseases;Metabolism;Organismal Systems
NEG00011	9.18996e+08	1.05423e+09	7.36436e+08	8.74388e+08	7.38313e+08	6.64311e+08	5.50726e+08	5.7574e+08	4.91929e+08	4.44484e+08	6.86891e+08	8.64472e+08	5.69013e+08	-0.603357	0.00200738	0.0117097	3.32738	L-Proline	0.999219	C5H9NO2	147-85-3	115.063	309.805	114.056	Organic acids and derivatives	forward	Carboxylic acids and derivatives	C00148	ko01100//Metabolic pathways;ko01110//Biosynthesis of secondary metabolites;ko01130//Biosynthesis of antibiotics;ko01230//Biosynthesis of amino acids;ko02010//ABC transporters;ko04974//Protein digestion and absorption;ko05230//Central carbon metabolism in cancer;ko00970//Aminoacyl-tRNA biosynthesis;ko00330//Arginine and proline metabolism;ko04978//Mineral absorption	Amino acid metabolism;Cancers;Digestive system;Global and overview maps;Membrane transport;Translation	Environmental Information Processing;Genetic Information Processing;Human Diseases;Metabolism;Organismal Systems
NEG00115	4.16419e+08	4.32363e+08	4.20273e+08	4.17239e+08	3.83877e+08	3.43777e+08	2.78921e+08	2.74575e+08	2.45066e+08	2.37034e+08	1.45376e+08	4.14034e+08	2.54125e+08	-0.704211	0.000511647	0.00511647	2.51046	L-Arginine	0.909661	C6H14N4O2	74-79-3	174.112	513.848	173.104	Organic acids and derivatives	forward	Carboxylic acids and derivatives	C00062	ko01100//Metabolic pathways;ko01110//Biosynthesis of secondary metabolites;ko01130//Biosynthesis of antibiotics;ko01230//Biosynthesis of amino acids;ko02010//ABC transporters;ko04974//Protein digestion and absorption;ko05230//Central carbon metabolism in cancer;ko00970//Aminoacyl-tRNA biosynthesis;ko00330//Arginine and proline metabolism;ko00261//Monobactam biosynthesis;ko00220//Arginine biosynth…	Amino acid metabolism;Biosynthesis of other secondary metabolites;Cancers;Digestive system;Global and overview maps;Infectious diseases;Membrane transport;Metabolism of other amino acids;Neurodegenerative diseases;Translation	Environmental Information Processing;Genetic Information Processing;Human Diseases;Metabolism;Organismal Systems
POS00047	1.08353e+09	9.31719e+08	1.04911e+09	1.01472e+09	1.15537e+09	1.02113e+09	8.69941e+08	8.89808e+08	9.00178e+08	7.58069e+08	9.13383e+08	1.04689e+09	8.92084e+08	-0.230857	0.0136895	0.0359379	1.29907	L-Threonine	0.990885	-	-	-	348.879	120.066	Organic acids and derivatives	forward	Carboxylic acids and derivatives	C00188	ko01100//Metabolic pathways;ko01110//Biosynthesis of secondary metabolites;ko01120//Microbial metabolism in diverse environments;ko01130//Biosynthesis of antibiotics;ko01230//Biosynthesis of amino acids;ko02010//ABC transporters;ko04974//Protein digestion and absorption;ko00970//Aminoacyl-tRNA biosynthesis;ko00260//Glycine, serine and threonine metabolism;ko04978//Mineral absorption;ko00290//Vali…	Amino acid metabolism;Biosynthesis of other secondary metabolites;Digestive system;Global and overview maps;Membrane transport;Metabolism of cofactors and vitamins;Translation	Environmental Information Processing;Genetic Information Processing;Metabolism;Organismal Systems
POS00022	1.13089e+09	1.34714e+09	1.4273e+09	1.36682e+09	1.42434e+09	1.27885e+09	1.10225e+09	1.12601e+09	1.03144e+09	9.08252e+08	1.22408e+09	1.3393e+09	1.11181e+09	-0.268565	0.0167467	0.0426825	1.5783	L-Lysine	0.998072	-	-	-	520.121	147.113	Organic acids and derivatives	forward	Carboxylic acids and derivatives	C00047	ko01100//Metabolic pathways;ko01110//Biosynthesis of secondary metabolites;ko01120//Microbial metabolism in diverse environments;ko01130//Biosynthesis of antibiotics;ko01230//Biosynthesis of amino acids;ko02010//ABC transporters;ko04974//Protein digestion and absorption;ko00970//Aminoacyl-tRNA biosynthesis;ko01210//2-Oxocarboxylic acid metabolism;ko00310//Lysine degradation;ko00300//Lysine biosyn…	Amino acid metabolism;Digestive system;Global and overview maps;Membrane transport;Metabolism of cofactors and vitamins;Translation	Environmental Information Processing;Genetic Information Processing;Metabolism;Organismal Systems
POS00012	3.46784e+08	4.16432e+08	4.25822e+08	3.46403e+08	3.99086e+08	3.42916e+08	2.95571e+08	3.02466e+08	3.08397e+08	2.57283e+08	3.159e+08	3.86905e+08	3.03755e+08	-0.34907	0.00237833	0.00953296	1.00911	L-Serine	0.999086	C3H7NO3	56-45-1	105.043	373.87	106.05	Organic acids and derivatives	forward	Carboxylic acids and derivatives	C00065	ko01100//Metabolic pathways;ko01110//Biosynthesis of secondary metabolites;ko01120//Microbial metabolism in diverse environments;ko01130//Biosynthesis of antibiotics;ko01230//Biosynthesis of amino acids;ko02010//ABC transporters;ko04974//Protein digestion and absorption;ko05230//Central carbon metabolism in cancer;ko00970//Aminoacyl-tRNA biosynthesis;ko00260//Glycine, serine and threonine metabol…	Amino acid metabolism;Biosynthesis of other secondary metabolites;Cancers;Carbohydrate metabolism;Digestive system;Energy metabolism;Global and overview maps;Lipid metabolism;Membrane transport;Metabolism of other amino acids;Signal transduction;Translation	Environmental Information Processing;Genetic Information Processing;Human Diseases;Metabolism;Organismal Systems
POS00101	8.66143e+08	9.62374e+08	9.45266e+08	9.59355e+08	1.05766e+09	8.22179e+08	5.84404e+08	5.95314e+08	6.25091e+08	5.03159e+08	6.05621e+08	9.58159e+08	6.22628e+08	-0.621894	0.000187264	0.00191189	2.12473	L-Arginine	0.968446	C6H14N4O2	74-79-3	174.112	529.25	175.119	Organic acids and derivatives	forward	Carboxylic acids and derivatives	C00062	ko01100//Metabolic pathways;ko01110//Biosynthesis of secondary metabolites;ko01130//Biosynthesis of antibiotics;ko01230//Biosynthesis of amino acids;ko02010//ABC transporters;ko04974//Protein digestion and absorption;ko05230//Central carbon metabolism in cancer;ko00970//Aminoacyl-tRNA biosynthesis;ko00330//Arginine and proline metabolism;ko00261//Monobactam biosynthesis;ko00220//Arginine biosynth…	Amino acid metabolism;Biosynthesis of other secondary metabolites;Cancers;Digestive system;Global and overview maps;Infectious diseases;Membrane transport;Metabolism of other amino acids;Neurodegenerative diseases;Translation	Environmental Information Processing;Genetic Information Processing;Human Diseases;Metabolism;Organismal Systems
NEG00008	1.12435e+07	9.32654e+06	1.03859e+07	1.00316e+07	9.83799e+06	9.67289e+06	1.00717e+07	9.17825e+06	9.86779e+06	8.55332e+06	1.00139e+07	1.01651e+07	9.55964e+06	-0.0885977	0.156971	0.267999	0.11631	D-Glutamine	0.999299	C5H10N2O3	5959-95-5	146.069	508.351	145.062	Organic acids and derivatives	forward	Carboxylic acids and derivatives	C00819	ko01100//Metabolic pathways;ko00471//D-Glutamine and D-glutamate metabolism	Global and overview maps;Metabolism of other amino acids	Metabolism
Glutamine transporter-related genes
id	NC-1d_count	BmNPV-1d_count	NC-1d_fpkm	BmNPV-1d_fpkm	NC-1d_mean	BmNPV-1d_mean	log2(fc)	PValue	FDR	Symbol	Description	KEGG_A_class	KEGG_B_class	Pathway	K_ID	GO Component	GO Function	GO Process
BMSK0002794	3	3.86	0.04	0.07	0.04	0.07	0.807355	0.453207	0.706567	Gls	glutaminase kidney isoform, mitochondrial isoform X6	Metabolism;Human Diseases;Organismal Systems;Organismal Systems;Human Diseases;Metabolism;Metabolism;Organismal Systems;Metabolism	Global and overview maps;Cancers;Nervous system;Nervous system;Cancers;Amino acid metabolism;Amino acid metabolism;Excretory system;Metabolism of other amino acids	ko01100//Metabolic pathways;ko05206//MicroRNAs in cancer;ko04724//Glutamatergic synapse;ko04727//GABAergic synapse;ko05230//Central carbon metabolism in cancer;ko00250//Alanine, aspartate and glutamate metabolism;ko00220//Arginine biosynthesis;ko04964//Proximal tubule bicarbonate reclamation;ko00471//D-Glutamine and D-glutamate metabolism	K01425;K01425;K01425;K01425;K01425;K01425;K01425;K01425;K01425	GO:0005739//mitochondrion;GO:0005829//cytosol	GO:0004359//glutaminase activity;GO:0042802//identical protein binding	GO:0001967//suckling behavior;GO:0002087//regulation of respiratory gaseous exchange by neurological system process;GO:0006537//glutamate biosynthetic process;GO:0006543//glutamine catabolic process;GO:0007268//synaptic transmission;GO:0051289//protein homotetramerization
BMSK0002105	2460	1821	64.6	70.93	64.6	70.93	0.134862	0.00645737	0.0280914	SLC7A5	large neutral amino acids transporter small subunit 1 [Amyelois transitella]	-	-	-	-	GO:0005829//cytosol;GO:0005886//plasma membrane;GO:0016020//membrane;GO:0016021//integral component of membrane;GO:0016324//apical plasma membrane;GO:0043231//intracellular membrane-bounded organelle;GO:0070062//extracellular exosome	GO:0015171//amino acid transmembrane transporter activity;GO:0015175//neutral amino acid transmembrane transporter activity;GO:0015179//L-amino acid transmembrane transporter activity;GO:0042605//peptide antigen binding	GO:0006520//cellular amino acid metabolic process;GO:0007399//nervous system development;GO:0015804//neutral amino acid transport;GO:0030154//cell differentiation;GO:0050900//leukocyte migration;GO:1902475//L-alpha-amino acid transmembrane transport
BMSK0015113	8	0.31	0.41	0.31	0.41	0.403356	0.629207	0.846012	SLC7A5	XP 021208120.1 Y+L amino acid transporter 2 isoform X1	-	-	-	-	GO:0005829//cytosol;GO:0005886//plasma membrane;GO:0016021//integral component of membrane;GO:0016324//apical plasma membrane	GO:0015171//amino acid transmembrane transporter activity;GO:0042605//peptide antigen binding	GO:0007399//nervous system development;GO:0015804//neutral amino acid transport;GO:0030154//cell differentiation
BMSK0000671	484	423	4.02	5.21	4.02	5.21	0.374088	0.00017648	0.00122151	Slc7a6	Y+L amino acid transporter 2	-	-	-	-	GO:0005886//plasma membrane;GO:0016021//integral component of membrane;GO:0016323//basolateral plasma membrane;GO:0043231//intracellular membrane-bounded organelle	GO:0015179//L-amino acid transmembrane transporter activity;GO:0015297//antiporter activity	-
BMSK0002108	1372	1037	29.46	33.03	29.46	33.03	0.16502	0.00949554	0.0386493	Slc7a8	large neutral amino acids transporter small subunit 2	-	-	-	-	GO:0005737//cytoplasm;GO:0005886//plasma membrane;GO:0016021//integral component of membrane;GO:0016323//basolateral plasma membrane	GO:0005275//amine transmembrane transporter activity;GO:0015101//organic cation transmembrane transporter activity;GO:0015171//amino acid transmembrane transporter activity;GO:0015175//neutral amino acid transmembrane transporter activity;GO:0015179//L-amino acid transmembrane transporter activity;GO:0019534//toxin transporter activity	GO:0006865//amino acid transport;GO:0015804//neutral amino acid transport;GO:0015807//L-amino acid transport
BMSK0008609	4	1	0.46	0.17	0.46	0.17	-1.4361	0.625037	0.843218	SLC7A9	Amino acid permease	-	-	-	-	GO:0005886//plasma membrane;GO:0016021//integral component of membrane;GO:0016324//apical plasma membrane;GO:0031526//brush border membrane	GO:0015175//neutral amino acid transmembrane transporter activity;GO:0015184//L-cystine transmembrane transporter activity;GO:0042605//peptide antigen binding	GO:0015804//neutral amino acid transport;GO:0015811//L-cystine transport
BMSK0001163	0	6	0	0.22	0.001	0.22	7.78136	0.0156414	0.0577801	slc38a9	sodium-coupled neutral amino acid transporter 9 homolog	Environmental Information Processing	Signal transduction	ko04150//mTOR signaling pathway	K14995	GO:0005764//lysosome;GO:0005765//lysosomal membrane;GO:0005770//late endosome;GO:0016021//integral component of membrane;GO:0031902//late endosome membrane	GO:0015171//amino acid transmembrane transporter activity;GO:0015181//arginine transmembrane transporter activity;GO:0046872//metal ion binding	GO:0003333//amino acid transmembrane transport;GO:0032008//positive regulation of TOR signaling;GO:0071230//cellular response to amino acid stimulus
3 dpi
Metabolites involved in glutamine metabolism
index	NC-3d-1	NC-3d-2	NC-3d-3	NC-3d-4	NC-3d-5	NC-3d-6	NPV-3d-1	NPV-3d-2	NPV-3d-3	NPV-3d-4	NPV-3d-5	NPV-3d-6	control_mean	case_mean	log2_FC(case_mean/control_mean)	Pvalue	fdr	vip	MS2 name	MS2 score	MS1 name	MS1 ppm	formula	CAS	molecular weight	rt	mz	SuperClass	type	-	C_ID	Pathway	KEGG_B_class	KEGG_A_class
NEG00181	3.22668e+07	2.64812e+07	1.95686e+07	3.59337e+07	3.36174e+07	3.30269e+07	7.93169e+07	7.45406e+07	6.79189e+07	7.1315e+07	6.73001e+07	7.03399e+07	3.01491e+07	7.17886e+07	1.25164	9.57185e-08	4.02018e-06	1.33769	N-Acetyl-L-aspartic acid	0.633103			-	-	-	314.41	174.041	Organic acids and derivatives	forward	Carboxylic acids and derivatives	C01042	ko01100//Metabolic pathways;ko00250//Alanine, aspartate and glutamate metabolism	Amino acid metabolism;Global and overview maps	Metabolism
NEG00060	1.04045e+08	1.02456e+08	1.01446e+08	8.71312e+07	1.12542e+08	9.52821e+07	1.46636e+08	1.65866e+08	1.32813e+08	1.27179e+08	1.61639e+08	1.43162e+08	1.00484e+08	1.46216e+08	0.541138	8.08665e-05	0.000385954	1.36645	L-Serine	0.980904			C3H7NO3	56-45-1	105.043	373.733	104.035	Organic acids and derivatives	forward	Carboxylic acids and derivatives	C00065	ko01100//Metabolic pathways;ko01110//Biosynthesis of secondary metabolites;ko01120//Microbial metabolism in diverse environments;ko01130//Biosynthesis of antibiotics;ko01230//Biosynthesis of amino acids;ko02010//ABC transporters;ko04974//Protein digestion and absorption;ko05230//Central carbon metabolism in cancer;ko00970//Aminoacyl-tRNA biosynthesis;ko00260//Glycine, serine and threonine metabol…	Amino acid metabolism;Biosynthesis of other secondary metabolites;Cancers;Carbohydrate metabolism;Digestive system;Energy metabolism;Global and overview maps;Lipid metabolism;Membrane transport;Metabolism of other amino acids;Signal transduction;Translation	Environmental Information Processing;Genetic Information Processing;Human Diseases;Metabolism;Organismal Systems
NEG00017	3.73221e+08	3.88476e+08	2.77307e+08	4.61298e+08	3.53919e+08	3.67299e+08	4.62135e+08	4.5444e+08	5.0318e+08	5.39114e+08	5.41838e+08	4.92195e+08	3.70254e+08	4.98817e+08	0.429997	0.00112859	0.00364621	2.16322	2,6-diaminohexanoic acid	0.998676			-	-	-	520.906	145.098	Organic acids and derivatives	forward	Carboxylic acids and derivatives	C00047	ko01100//Metabolic pathways;ko01110//Biosynthesis of secondary metabolites;ko01120//Microbial metabolism in diverse environments;ko01130//Biosynthesis of antibiotics;ko01230//Biosynthesis of amino acids;ko02010//ABC transporters;ko04974//Protein digestion and absorption;ko00970//Aminoacyl-tRNA biosynthesis;ko01210//2-Oxocarboxylic acid metabolism;ko00310//Lysine degradation;ko00300//Lysine biosyn…	Amino acid metabolism;Digestive system;Global and overview maps;Membrane transport;Metabolism of cofactors and vitamins;Translation	Environmental Information Processing;Genetic Information Processing;Metabolism;Organismal Systems
NEG00012	1.68232e+09	1.58073e+09	1.4078e+09	1.63007e+09	1.62487e+09	1.49301e+09	1.73879e+09	1.66337e+09	1.75364e+09	1.79354e+09	1.86575e+09	1.94219e+09	1.5698e+09	1.79288e+09	0.191699	0.00318306	0.00868108	2.73059	Succinic acid	0.999022			-	-	-	382.221	117.019	Organic acids and derivatives	forward	Carboxylic acids and derivatives	C00042	ko01100//Metabolic pathways;ko01110//Biosynthesis of secondary metabolites;ko01120//Microbial metabolism in diverse environments;ko01130//Biosynthesis of antibiotics;ko05230//Central carbon metabolism in cancer;ko01200//Carbon metabolism;ko00630//Glyoxylate and dicarboxylate metabolism;ko00350//Tyrosine metabolism;ko00760//Nicotinate and nicotinamide metabolism;ko00360//Phenylalanine metabolism;k…	Amino acid metabolism;Cancers;Carbohydrate metabolism;Endocrine system;Energy metabolism;Global and overview maps;Metabolism of cofactors and vitamins;Nervous system;Signal transduction	Environmental Information Processing;Human Diseases;Metabolism;Organismal Systems
NEG00011	3.82567e+08	4.66731e+08	2.64525e+08	2.93221e+08	4.50888e+08	5.51736e+08	1.02483e+09	1.16211e+09	8.08608e+08	1.23873e+09	1.18533e+09	1.40571e+09	4.01611e+08	1.13755e+09	1.50206	1.44465e-05	0.000112362	5.52202	L-Proline	0.999219			C5H9NO2	147-85-3	115.063	309.805	114.056	Organic acids and derivatives	forward	Carboxylic acids and derivatives	C00148	ko01100//Metabolic pathways;ko01110//Biosynthesis of secondary metabolites;ko01130//Biosynthesis of antibiotics;ko01230//Biosynthesis of amino acids;ko02010//ABC transporters;ko04974//Protein digestion and absorption;ko05230//Central carbon metabolism in cancer;ko00970//Aminoacyl-tRNA biosynthesis;ko00330//Arginine and proline metabolism;ko04978//Mineral absorption	Amino acid metabolism;Cancers;Digestive system;Global and overview maps;Membrane transport;Translation	Environmental Information Processing;Genetic Information Processing;Human Diseases;Metabolism;Organismal Systems
NEG00115	1.85941e+08	1.73349e+08	1.27849e+08	2.25592e+08	1.67059e+08	1.81745e+08	2.8316e+08	2.44836e+08	2.75947e+08	2.85318e+08	2.35962e+08	3.00483e+08	1.76923e+08	2.70951e+08	0.614913	0.000197032	0.000795705	1.89013	L-Arginine	0.909661			C6H14N4O2	74-79-3	174.112	513.848	173.104	Organic acids and derivatives	forward	Carboxylic acids and derivatives	C00062	ko01100//Metabolic pathways;ko01110//Biosynthesis of secondary metabolites;ko01130//Biosynthesis of antibiotics;ko01230//Biosynthesis of amino acids;ko02010//ABC transporters;ko04974//Protein digestion and absorption;ko05230//Central carbon metabolism in cancer;ko00970//Aminoacyl-tRNA biosynthesis;ko00330//Arginine and proline metabolism;ko00261//Monobactam biosynthesis;ko00220//Arginine biosynth…	Amino acid metabolism;Biosynthesis of other secondary metabolites;Cancers;Digestive system;Global and overview maps;Infectious diseases;Membrane transport;Metabolism of other amino acids;Neurodegenerative diseases;Translation	Environmental Information Processing;Genetic Information Processing;Human Diseases;Metabolism;Organismal Systems
NEG00010	7.14091e+08	8.03906e+08	6.08997e+08	7.05011e+08	7.85025e+08	6.71799e+08	1.0872e+09	1.24983e+09	1.20799e+09	1.12418e+09	1.43582e+09	1.68359e+09	7.14805e+08	1.2981e+09	0.860784	0.000123418	0.000528935	4.81883	Beta-Leucine	0.999268			-	-	-	272.858	130.087	Organic acids and derivatives	forward	Carboxylic acids and derivatives	-	-	-	-
NEG00093	2.2264e+08	2.03072e+08	2.33071e+08	2.36372e+08	2.23613e+08	1.9236e+08	1.86345e+08	8.86459e+07	9.51606e+07	1.11086e+08	1.09423e+08	2.06917e+08	2.18521e+08	1.3293e+08	-0.717113	0.00282714	0.00802297	1.7547	4-Acetamidobutanoic acid	0.952608			-	-	-	352.657	144.067	Organic acids and derivatives	forward	Carboxylic acids and derivatives	C02946	ko01100//Metabolic pathways;ko00330//Arginine and proline metabolism	Amino acid metabolism;Global and overview maps	Metabolism
POS00101	4.67103e+08	4.4405e+08	3.35879e+08	5.72385e+08	4.6382e+08	4.56128e+08	6.71304e+08	5.86467e+08	5.56342e+08	6.68171e+08	6.10111e+08	6.93977e+08	4.56561e+08	6.31062e+08	0.466975	0.000987584	0.00339701	1.79324	L-Arginine	0.968446			C6H14N4O2	74-79-3	174.112	529.25	175.119	Organic acids and derivatives	forward	Carboxylic acids and derivatives	C00062	ko01100//Metabolic pathways;ko01110//Biosynthesis of secondary metabolites;ko01130//Biosynthesis of antibiotics;ko01230//Biosynthesis of amino acids;ko02010//ABC transporters;ko04974//Protein digestion and absorption;ko05230//Central carbon metabolism in cancer;ko00970//Aminoacyl-tRNA biosynthesis;ko00330//Arginine and proline metabolism;ko00261//Monobactam biosynthesis;ko00220//Arginine biosynth…	Amino acid metabolism;Biosynthesis of other secondary metabolites;Cancers;Digestive system;Global and overview maps;Infectious diseases;Membrane transport;Metabolism of other amino acids;Neurodegenerative diseases;Translation	Environmental Information Processing;Genetic Information Processing;Human Diseases;Metabolism;Organismal Systems
POS00056	9.61573e+07	8.32917e+07	8.38735e+07	9.17064e+07	7.2145e+07	9.95962e+07	1.62277e+08	1.92158e+08	1.36809e+08	1.47897e+08	1.32051e+08	1.74679e+08	8.7795e+07	1.57645e+08	0.844469	4.90926e-05	0.000366306	1.18416	Glycine	0.988069			-	-	-	361.079	76.0393	Organic acids and derivatives	forward	Carboxylic acids and derivatives	C00037	ko01100//Metabolic pathways;ko01110//Biosynthesis of secondary metabolites;ko01120//Microbial metabolism in diverse environments;ko01130//Biosynthesis of antibiotics;ko01230//Biosynthesis of amino acids;ko02010//ABC transporters;ko04974//Protein digestion and absorption;ko05230//Central carbon metabolism in cancer;ko00970//Aminoacyl-tRNA biosynthesis;ko00230//Purine metabolism;ko00260//Glycine, s…	Amino acid metabolism;Cancers;Carbohydrate metabolism;Digestive system;Global and overview maps;Lipid metabolism;Membrane transport;Metabolism of cofactors and vitamins;Metabolism of other amino acids;Nervous system;Nucleotide metabolism;Signaling molecules and interaction;Translation	Environmental Information Processing;Genetic Information Processing;Human Diseases;Metabolism;Organismal Systems
POS00022	5.68793e+08	5.35553e+08	4.17201e+08	6.26222e+08	5.44155e+08	6.10537e+08	7.45109e+08	7.74712e+08	7.95348e+08	8.50116e+08	8.58191e+08	9.14308e+08	5.5041e+08	8.22964e+08	0.580322	4.33558e-05	0.000344714	2.3724	L-Lysine	0.998072			-	-	-	520.121	147.113	Organic acids and derivatives	forward	Carboxylic acids and derivatives	C00047	ko01100//Metabolic pathways;ko01110//Biosynthesis of secondary metabolites;ko01120//Microbial metabolism in diverse environments;ko01130//Biosynthesis of antibiotics;ko01230//Biosynthesis of amino acids;ko02010//ABC transporters;ko04974//Protein digestion and absorption;ko00970//Aminoacyl-tRNA biosynthesis;ko01210//2-Oxocarboxylic acid metabolism;ko00310//Lysine degradation;ko00300//Lysine biosyn…	Amino acid metabolism;Digestive system;Global and overview maps;Membrane transport;Metabolism of cofactors and vitamins;Translation	Environmental Information Processing;Genetic Information Processing;Metabolism;Organismal Systems
POS00012	2.10216e+08	1.70113e+08	1.82708e+08	1.41169e+08	1.72439e+08	1.64899e+08	2.61438e+08	2.85372e+08	2.40687e+08	2.11896e+08	2.37917e+08	2.39526e+08	1.73591e+08	2.46139e+08	0.503784	0.00035473	0.00142185	1.17068	L-Serine	0.999086			C3H7NO3	56-45-1	105.043	373.87	106.05	Organic acids and derivatives	forward	Carboxylic acids and derivatives	C00065	ko01100//Metabolic pathways;ko01110//Biosynthesis of secondary metabolites;ko01120//Microbial metabolism in diverse environments;ko01130//Biosynthesis of antibiotics;ko01230//Biosynthesis of amino acids;ko02010//ABC transporters;ko04974//Protein digestion and absorption;ko05230//Central carbon metabolism in cancer;ko00970//Aminoacyl-tRNA biosynthesis;ko00260//Glycine, serine and threonine metabol…	Amino acid metabolism;Biosynthesis of other secondary metabolites;Cancers;Carbohydrate metabolism;Digestive system;Energy metabolism;Global and overview maps;Lipid metabolism;Membrane transport;Metabolism of other amino acids;Signal transduction;Translation	Environmental Information Processing;Genetic Information Processing;Human Diseases;Metabolism;Organismal Systems
POS00017	3.6492e+09	3.90957e+09	2.72386e+09	2.68837e+09	3.90505e+09	4.97671e+09	7.91429e+09	8.40146e+09	6.07695e+09	8.54054e+09	7.97441e+09	9.86534e+09	3.64213e+09	8.12883e+09	1.15827	2.48683e-05	0.000227814	9.58306	D-Proline	0.998725			-	-	-	309.962	116.071	Organic acids and derivatives	forward	Carboxylic acids and derivatives	C00763	ko01100//Metabolic pathways;ko00330//Arginine and proline metabolism	Amino acid metabolism;Global and overview maps	Metabolism
POS00047	1.02336e+09	9.05608e+08	7.97477e+08	7.11697e+08	7.71865e+08	8.89996e+08	3.877e+08	3.96234e+08	4.5703e+08	5.81552e+08	6.236e+08	6.10206e+08	8.5e+08	5.09387e+08	-0.7387	0.000322645	0.00130402	2.45845	L-Threonine	0.990885			-	-	-	348.879	120.066	Organic acids and derivatives	forward	Carboxylic acids and derivatives	C00188	ko01100//Metabolic pathways;ko01110//Biosynthesis of secondary metabolites;ko01120//Microbial metabolism in diverse environments;ko01130//Biosynthesis of antibiotics;ko01230//Biosynthesis of amino acids;ko02010//ABC transporters;ko04974//Protein digestion and absorption;ko00970//Aminoacyl-tRNA biosynthesis;ko00260//Glycine, serine and threonine metabolism;ko04978//Mineral absorption;ko00290//Vali…	Amino acid metabolism;Biosynthesis of other secondary metabolites;Digestive system;Global and overview maps;Membrane transport;Metabolism of cofactors and vitamins;Translation	Environmental Information Processing;Genetic Information Processing;Metabolism;Organismal Systems
POS00310	7.51023e+07	8.07818e+07	5.94985e+07	5.75597e+07	6.71156e+07	6.71513e+07	0	0	0	0	0	0	6.78682e+07	1	-26.0162	4.20406e-09	5.09742e-07	1.18256	N6-Acetyl-L-lysine	0.691048			C8H16N2O3	692-04-6	188.116	347.337	189.124	Organic acids and derivatives	forward	Carboxylic acids and derivatives	C02727	ko00310//Lysine degradation	Amino acid metabolism	Metabolism
NEG00008	1.09576e+07	9.56363e+06	8.71996e+06	1.13029e+07	1.092e+07	1.08797e+07	9.99107e+06	1.05262e+07	1.11341e+07	1.48597e+07	1.30385e+07	1.1822e+07	1.03906e+07	1.18953e+07	0.195109	0.104653	0.170365	0.176805	D-Glutamine	0.999299			C5H10N2O3	5959-95-5	146.069	508.351	145.062	Organic acids and derivatives	forward	Carboxylic acids and derivatives	C00819	ko01100//Metabolic pathways;ko00471//D-Glutamine and D-glutamate metabolism	Global and overview maps;Metabolism of other amino acids	Metabolism
POS00054	8.83903e+06	8.26176e+06	8.15572e+06	7.60704e+06	8.78425e+06	9.49453e+06	8.78763e+06	7.57957e+06	7.73077e+06	8.32271e+06	8.35311e+06	8.80189e+06	8.52372e+06	8.26261e+06	-0.0448854	0.461122	0.576403	0.037819	D-Glutamine	0.988693			C5H10N2O3	5959-95-5	146.069	282.584	147.077	Organic acids and derivatives	forward	Carboxylic acids and derivatives	C00819	ko01100//Metabolic pathways;ko00471//D-Glutamine and D-glutamate metabolism	Global and overview maps;Metabolism of other amino acids	Metabolism
Glutamine transporter-related genes
id	NC-3d_count	BmNPV-3d_count	NC-3d_fpkm	BmNPV-3d_fpkm	NC-3d_mean	BmNPV-3d_mean	log2(fc)	PValue	FDR	Symbol	Description	KEGG_A_class	KEGG_B_class	Pathway	K_ID	GO Component	GO Function	GO Process
BMSK0002794	7.87	6	0.11	0.79	0.11	0.79	2.84435	0.0129695	0.0305409	Gls	glutaminase kidney isoform, mitochondrial isoform X6	Metabolism;Human Diseases;Organismal Systems;Organismal Systems;Human Diseases;Metabolism;Metabolism;Organismal Systems;Metabolism	Global and overview maps;Cancers;Nervous system;Nervous system;Cancers;Amino acid metabolism;Amino acid metabolism;Excretory system;Metabolism of other amino acids	ko01100//Metabolic pathways;ko05206//MicroRNAs in cancer;ko04724//Glutamatergic synapse;ko04727//GABAergic synapse;ko05230//Central carbon metabolism in cancer;ko00250//Alanine, aspartate and glutamate metabolism;ko00220//Arginine biosynthesis;ko04964//Proximal tubule bicarbonate reclamation;ko00471//D-Glutamine and D-glutamate metabolism	K01425;K01425;K01425;K01425;K01425;K01425;K01425;K01425;K01425	GO:0005739//mitochondrion;GO:0005829//cytosol	GO:0004359//glutaminase activity;GO:0042802//identical protein binding	GO:0001967//suckling behavior;GO:0002087//regulation of respiratory gaseous exchange by neurological system process;GO:0006537//glutamate biosynthetic process;GO:0006543//glutamine catabolic process;GO:0007268//synaptic transmission;GO:0051289//protein homotetramerization
BMSK0002105	2019	113	59.77	30.36	59.77	30.36	-0.97725	4.79222e-12	3.72769e-11	SLC7A5	large neutral amino acids transporter small subunit 1 [Amyelois transitella]	-	-	-	-	GO:0005829//cytosol;GO:0005886//plasma membrane;GO:0016020//membrane;GO:0016021//integral component of membrane;GO:0016324//apical plasma membrane;GO:0043231//intracellular membrane-bounded organelle;GO:0070062//extracellular exosome	GO:0015171//amino acid transmembrane transporter activity;GO:0015175//neutral amino acid transmembrane transporter activity;GO:0015179//L-amino acid transmembrane transporter activity;GO:0042605//peptide antigen binding	GO:0006520//cellular amino acid metabolic process;GO:0007399//nervous system development;GO:0015804//neutral amino acid transport;GO:0030154//cell differentiation;GO:0050900//leukocyte migration;GO:1902475//L-alpha-amino acid transmembrane transport
BMSK0015113	8	0	0.31	0	0.31	0.001	-8.27612	0.625037	0.76619	SLC7A5	XP 021208120.1 Y+L amino acid transporter 2 isoform X1	-	-	-	-	GO:0005829//cytosol;GO:0005886//plasma membrane;GO:0016021//integral component of membrane;GO:0016324//apical plasma membrane	GO:0015171//amino acid transmembrane transporter activity;GO:0042605//peptide antigen binding	GO:0007399//nervous system development;GO:0015804//neutral amino acid transport;GO:0030154//cell differentiation
BMSK0000671	360	100	3.37	8.49	3.37	8.49	1.33302	4.88153e-11	3.48739e-10	Slc7a6	Y+L amino acid transporter 2	-	-	-	-	GO:0005886//plasma membrane;GO:0016021//integral component of membrane;GO:0016323//basolateral plasma membrane;GO:0043231//intracellular membrane-bounded organelle	GO:0015179//L-amino acid transmembrane transporter activity;GO:0015297//antiporter activity	-
BMSK0002108	1076	71	26.05	15.6	26.05	15.6	-0.739737	6.33712e-05	0.000232971	Slc7a8	large neutral amino acids transporter small subunit 2	-	-	-	-	GO:0005737//cytoplasm;GO:0005886//plasma membrane;GO:0016021//integral component of membrane;GO:0016323//basolateral plasma membrane	GO:0005275//amine transmembrane transporter activity;GO:0015101//organic cation transmembrane transporter activity;GO:0015171//amino acid transmembrane transporter activity;GO:0015175//neutral amino acid transmembrane transporter activity;GO:0015179//L-amino acid transmembrane transporter activity;GO:0019534//toxin transporter activity	GO:0006865//amino acid transport;GO:0015804//neutral amino acid transport;GO:0015807//L-amino acid transport
BMSK0008609	0	0	0	0	0.001	0.001	0	1	1	SLC7A9	Amino acid permease	-	-	-	-	GO:0005886//plasma membrane;GO:0016021//integral component of membrane;GO:0016324//apical plasma membrane;GO:0031526//brush border membrane	GO:0015175//neutral amino acid transmembrane transporter activity;GO:0015184//L-cystine transmembrane transporter activity;GO:0042605//peptide antigen binding	GO:0015804//neutral amino acid transport;GO:0015811//L-cystine transport
BMSK0001163	6	0	0.17	0	0.17	0.001	-7.40939	0.500025	0.641867	slc38a9	sodium-coupled neutral amino acid transporter 9 homolog	Environmental Information Processing	Signal transduction	ko04150//mTOR signaling pathway	K14995	GO:0005764//lysosome;GO:0005765//lysosomal membrane;GO:0005770//late endosome;GO:0016021//integral component of membrane;GO:0031902//late endosome membrane	GO:0015171//amino acid transmembrane transporter activity;GO:0015181//arginine transmembrane transporter activity;GO:0046872//metal ion binding	GO:0003333//amino acid transmembrane transport;GO:0032008//positive regulation of TOR signaling;GO:0071230//cellular response to amino acid stimulus

## Sheet: Fatty acid metabolism
Fatty acid metabolism related metabolites
1 dpi
index	NC-1d-1	NC-1d-2	NC-1d-3	NC-1d-4	NC-1d-5	NPV-1d-1	NPV-1d-2	NPV-1d-3	NPV-1d-4	NPV-1d-5	NPV-1d-6	control_mean	case_mean	log2_FC(case_mean/control_mean)	Pvalue	fdr	vip	MS2 name	MS2 score	MS1 name	MS1 ppm	formula	CAS	molecular weight	rt	mz	SuperClass	type	-	C_ID	Pathway	KEGG_B_class	KEGG_A_class
NEG00202	846922	831754	1320157	859428	1088383	782484	888540	784251	1116622	793346	908306	989329	878925	-0.17071	0.315051	0.441072	0.035766	Myristic acid	0.5			C14H28O2	544-63-8	228.209	32.2358	227.202	Lipids and lipid-like molecules	reverse	Fatty Acyls	C06424	ko01100//Metabolic pathways;ko00061//Fatty acid biosynthesis	Global and overview maps;Lipid metabolism	Metabolism
NEG00061	2713689	2647014	3239021	2694834	2854277	2533364	2587439	2502595	2617832	2770451	2626214	2829767	2606316	-0.11867	0.064786	0.130818	0.069136	Palmitoleic acid	0.980767			C16H30O2	373-49-9	254.225	32.4523	253.217	Lipids and lipid-like molecules	forward	Fatty Acyls	C08362	ko00061//Fatty acid biosynthesis	Lipid metabolism	Metabolism
NEG00037	2.8083e+06	4.17676e+06	4.93112e+06	1.78272e+06	2.95132e+06	3.44319e+06	1.68099e+06	2.61711e+06	3.13659e+06	2.30116e+06	3.00208e+06	3.33004e+06	2.69685e+06	-0.304263	0.299761	0.426307	0.0984226	Oleic acid	0.99093			C18H34O2	112-80-1	282.256	715.345	281.248	Lipids and lipid-like molecules	forward	Fatty Acyls	C00712	ko01040//Biosynthesis of unsaturated fatty acids;ko00061//Fatty acid biosynthesis;ko04212//Longevity regulating pathway - worm	Aging;Lipid metabolism	Metabolism;Organismal Systems
POS00011	126000000	108000000	128000000	129000000	46348723	171000000	65198095	80215549	69165074	107000000	68406915	108000000	93566250	-0.20126	0.563115	0.700284	0.275656	Choline	0.999304			C5H13NO	62-49-7	103.1	618.155	104.107	Organic nitrogen compounds	forward	Organonitrogen compounds	C00114	ko01100//Metabolic pathways;ko00564//Glycerophospholipid metabolism;ko02010//ABC transporters;ko05231//Choline metabolism in cancer;ko00260//Glycine, serine and threonine metabolism;ko04976//Bile secretion;ko04725//Cholinergic synapse	Amino acid metabolism;Cancers;Digestive system;Global and overview maps;Lipid metabolism;Membrane transport;Nervous system	Environmental Information Processing;Human Diseases;Metabolism;Organismal Systems
POS00024	12200000000	12500000000	13400000000	12700000000	13400000000	11600000000	9730000000	8570000000	10100000000	8490000000	10700000000	12900000000	9850000000	-0.38319	0.000666	0.004193	6.19841	Phosphorylcholine	0.997868			-	-	-	486.279	184.073	Organic nitrogen compounds	forward	Organonitrogen compounds	C00588	ko01100//Metabolic pathways;ko00564//Glycerophospholipid metabolism;ko05231//Choline metabolism in cancer	Cancers;Global and overview maps;Lipid metabolism	Human Diseases;Metabolism
POS00166	5676592	9101246	8519230	10334486	8745799	10504878	7081887	8476795	8361862	7870619	10769157	8475470	8844200	0.061438	0.709946	0.795225	0.016309	Glycerophosphocholine	0.899018			-	-	-	384.514	258.109	Lipids and lipid-like molecules	forward	Glycerophospholipids	C00670	ko00564//Glycerophospholipid metabolism;ko05231//Choline metabolism in cancer;ko00565//Ether lipid metabolism	Cancers;Lipid metabolism	Human Diseases;Metabolism
3 dpi
index	NC-3d-1	NC-3d-2	NC-3d-3	NC-3d-4	NC-3d-5	NC-3d-6	NPV-3d-1	NPV-3d-2	NPV-3d-3	NPV-3d-4	NPV-3d-5	NPV-3d-6	control_mean	case_mean	log2_FC(case_mean/control_mean)	Pvalue	fdr	vip	MS2 name	MS2 score	MS1 name	MS1 ppm	formula	CAS	molecular weight	rt	mz	SuperClass	type	-	C_ID	Pathway	KEGG_B_class	KEGG_A_class
NEG00202	913742	1.0019e+06	817276	1.01444e+06	1.11889e+06	901105	896736	795004	845631	867490	1.03771e+06	1.07945e+06	961226	920335	-0.0627155	0.531933	0.665632	0.0192937	Myristic acid	0.5			C14H28O2	544-63-8	228.209	32.2358	227.201	Lipids and lipid-like molecules	reverse	Fatty Acyls	C06424	ko01100//Metabolic pathways;ko00061//Fatty acid biosynthesis	Global and overview maps;Lipid metabolism	Metabolism
NEG00061	2.31478e+06	2.36675e+06	2.26786e+06	2.43644e+06	2.64306e+06	2.38505e+06	2.93731e+06	2.72357e+06	2.6182e+06	2.81704e+06	3.24302e+06	3.11506e+06	2.40232e+06	2.90903e+06	0.276111	0.00102472	0.00336236	0.135158	Palmitoleic acid	0.980767			C16H30O2	373-49-9	254.225	32.4523	253.217	Lipids and lipid-like molecules	forward	Fatty Acyls	C08362	ko00061//Fatty acid biosynthesis	Lipid metabolism	Metabolism
NEG00037	1.99491e+06	2.36269e+06	3.06668e+06	3.29172e+06	3.22781e+06	3.17058e+06	1.28909e+06	2.53935e+06	9.12114e+06	3.33311e+06	7.63287e+06	3.35156e+06	2.8524e+06	4.54452e+06	0.671952	0.216898	0.310676	0.166504	Oleic acid	0.99093			C18H34O2	112-80-1	282.256	715.345	281.248	Lipids and lipid-like molecules	forward	Fatty Acyls	C00712	ko01040//Biosynthesis of unsaturated fatty acids;ko00061//Fatty acid biosynthesis;ko04212//Longevity regulating pathway - worm	Aging;Lipid metabolism	Metabolism;Organismal Systems
POS00011	47429741	47593501	48859799	71099664	76315117	106000000	49330407	260000000	54723224	35707417	125000000	15215475	66206023	90124036	0.444949	0.548028	0.653584	0.360264	Choline	0.999304			C5H13NO	62-49-7	103.1	618.155	104.107	Organic nitrogen compounds	forward	Organonitrogen compounds	C00114	ko01100//Metabolic pathways;ko00564//Glycerophospholipid metabolism;ko02010//ABC transporters;ko05231//Choline metabolism in cancer;ko00260//Glycine, serine and threonine metabolism;ko04976//Bile secretion;ko04725//Cholinergic synapse	Amino acid metabolism;Cancers;Digestive system;Global and overview maps;Lipid metabolism;Membrane transport;Nervous system	Environmental Information Processing;Human Diseases;Metabolism;Organismal Systems
POS00024	8800000000	8120000000	8470000000	11200000000	10100000000	9430000000	11700000000	12600000000	10800000000	11400000000	10900000000	12100000000	9350000000	11600000000	0.308494	0.002222	0.006821	6.25546	Phosphorylcholine	0.997868			-	-	-	486.279	184.073	Organic nitrogen compounds	forward	Organonitrogen compounds	C00588	ko01100//Metabolic pathways;ko00564//Glycerophospholipid metabolism;ko05231//Choline metabolism in cancer	Cancers;Global and overview maps;Lipid metabolism	Human Diseases;Metabolism
POS00166	3134201	2787078	4449681	4397227	4664527	3293567	3786471	3068913	3428601	4240484	3950010	4047782	3787713	3753710	-0.01301	0.92929	0.952866	0.015178	Glycerophosphocholine	0.899018			-	-	-	384.514	258.109	Lipids and lipid-like molecules	forward	Glycerophospholipids	C00670	ko00564//Glycerophospholipid metabolism;ko05231//Choline metabolism in cancer;ko00565//Ether lipid metabolism	Cancers;Lipid metabolism	Human Diseases;Metabolism
